# Supplementary material for: 2-(1-Methyl­ethoxy)-5-nitro­phenyl N-methyl­carbamate
Source: Acta Crystallogr Sect E Struct Rep Online. 2008 Dec 10;65(Pt 1):o47. doi: 10.1107/S1600536808040622 (PMC2967962; doi:10.1107/S1600536808040622)
Supplement: Supplementary file 2 [file e-65-00o47-Isup2.hkl]

# 
# h,k,l, Fc-squared, Fo-squared, sigma(Fo-squared) and status flag 
# 
data_I
_shelx_title ' 281119C_0m in P-1' 
_shelx_refln_list_code          4 
_shelx_F_calc_maximum      102.61 
_exptl_crystal_F_000       268.00 
_reflns_d_resolution_high  0.7570 
 
loop_ 
 _symmetry_equiv_pos_as_xyz 
 'x, y, z' 
 '-x, -y, -z' 
 
_cell_length_a     5.0335 
_cell_length_b    10.4221 
_cell_length_c    12.6319 
_cell_angle_alpha  91.361 
_cell_angle_beta   97.492 
_cell_angle_gamma  94.693 
 
_shelx_F_squared_multiplier     1.000 
 
loop_ 
 _refln_index_h 
 _refln_index_k 
 _refln_index_l 
 _refln_F_squared_calc 
 _refln_F_squared_meas 
 _refln_F_squared_sigma 
 _refln_observed_status 
   1   0   0     1256.75     1225.05     46.62 o 
   2   0   0       63.44       68.63      5.13 o 
   3   0   0      294.74      282.82      2.81 o 
   4   0   0        7.05       12.27      5.50 o 
   5   0   0        4.97        9.14      3.14 o 
   6   0   0        0.07        0.18      0.18 o 
  -6   1   0        0.24        0.28      0.18 o 
  -5   1   0       24.94       31.97      4.29 o 
  -4   1   0        7.97        7.82      1.88 o 
  -3   1   0      111.61      121.73     13.36 o 
  -2   1   0      123.16      146.42      5.37 o 
  -1   1   0     3403.85     3521.80    193.88 o 
   0   1   0     3077.53     3271.36     16.89 o 
   1   1   0     3488.39     3423.90      3.76 o 
   2   1   0       11.84       15.31      1.91 o 
   3   1   0        1.09        1.97      0.99 o 
   4   1   0       47.89       44.81      4.79 o 
   5   1   0       44.08       40.76      3.15 o 
   6   1   0        1.99        3.03      2.48 o 
  -6   2   0        6.10        7.24      5.63 o 
  -5   2   0        3.95        4.59      3.24 o 
  -4   2   0        2.79        4.62      2.91 o 
  -3   2   0      226.94      221.64      4.91 o 
  -2   2   0      827.03      798.52      4.90 o 
  -1   2   0     1506.55     1453.86     19.77 o 
   0   2   0      163.13      168.37      2.07 o 
   1   2   0        8.64       13.44      1.61 o 
   2   2   0       26.64       38.59      5.19 o 
   3   2   0       16.77       27.98      5.75 o 
   4   2   0       50.02       44.35      3.16 o 
   5   2   0       19.82       18.57      0.86 o 
   6   2   0        6.21        7.61      6.79 o 
  -6   3   0        0.01        0.00      0.92 o 
  -5   3   0        0.55        0.86      1.15 o 
  -4   3   0        4.96        8.18      5.00 o 
  -3   3   0        0.01        0.21      0.55 o 
  -2   3   0      402.91      396.19     13.53 o 
  -1   3   0      138.09      135.05      0.37 o 
   0   3   0     3684.61     3727.03     54.34 o 
   1   3   0       91.06      105.30      4.00 o 
   2   3   0       98.02      123.11      5.93 o 
   3   3   0       15.16       15.74      2.13 o 
   4   3   0      185.35      173.76      6.54 o 
   5   3   0       71.41       79.17     14.91 o 
   6   3   0       31.03       28.62     11.01 o 
  -6   4   0        0.22        0.10      0.64 o 
  -5   4   0      186.81      199.15      6.87 o 
  -4   4   0       63.81       63.86      3.67 o 
  -3   4   0      329.48      312.64      4.14 o 
  -2   4   0        2.99        7.77      5.41 o 
  -1   4   0        6.33        7.91      6.52 o 
   0   4   0       23.74       25.96      2.03 o 
   1   4   0        1.10        0.90      0.30 o 
   2   4   0      282.68      260.56     19.03 o 
   3   4   0       40.14       43.55      6.07 o 
   4   4   0        5.07        5.68      2.46 o 
   5   4   0      237.14      223.03     11.38 o 
   6   4   0        7.02        8.15      4.58 o 
  -6   5   0       63.68       59.82      3.76 o 
  -5   5   0      228.13      205.65     14.32 o 
  -4   5   0        1.43        0.75      0.50 o 
  -3   5   0       20.24       25.53      2.13 o 
  -2   5   0     1096.99     1091.54     24.80 o 
  -1   5   0        3.42        5.75      3.54 o 
   0   5   0        0.85        1.76      0.85 o 
   1   5   0       66.81       61.21      3.41 o 
   2   5   0      178.30      174.98      3.93 o 
   3   5   0        0.49        0.90      1.61 o 
   4   5   0       31.14       31.26      4.60 o 
   5   5   0       18.17       27.84      6.10 o 
  -6   6   0       34.45       30.92      2.02 o 
  -5   6   0       12.28       14.43      1.90 o 
  -4   6   0       49.55       42.92      1.39 o 
  -3   6   0       73.43       74.32      7.47 o 
  -2   6   0        0.85        0.97      1.38 o 
  -1   6   0      176.09      166.37     13.32 o 
   0   6   0      108.62      106.48      8.69 o 
   1   6   0       71.79       71.11      2.21 o 
   2   6   0      149.84      187.98      7.44 o 
   3   6   0       46.08       49.27      3.33 o 
   4   6   0       26.29       28.50      2.02 o 
   5   6   0        0.51        0.67      0.45 o 
  -5   7   0       24.17       26.64      3.24 o 
  -4   7   0       10.43       13.90      1.72 o 
  -3   7   0        0.21        0.10      0.23 o 
  -2   7   0        2.43        3.78      2.87 o 
  -1   7   0      128.37      137.83      9.91 o 
   0   7   0        0.00        0.22      0.38 o 
   1   7   0        0.85        1.82      0.79 o 
   2   7   0        4.16        3.76      1.12 o 
   3   7   0        0.01        0.25      0.48 o 
   4   7   0       17.01       15.22      2.85 o 
   5   7   0        4.05        4.64      1.90 o 
  -5   8   0        7.16        7.57      5.47 o 
  -4   8   0        0.53        0.92      0.71 o 
  -3   8   0        2.82        3.37      2.72 o 
  -2   8   0       29.59       32.38      3.21 o 
  -1   8   0        0.68        1.66      0.99 o 
   0   8   0      419.63      408.67      5.62 o 
   1   8   0       51.04       49.39      8.95 o 
   2   8   0       48.82       47.45      2.30 o 
   3   8   0        5.75       11.27      4.59 o 
   4   8   0        6.96        6.72      1.62 o 
   5   8   0        0.04        0.11      0.53 o 
  -5   9   0        1.92        2.81      2.72 o 
  -4   9   0        1.83        1.97      1.61 o 
  -3   9   0        0.01        0.06      0.88 o 
  -2   9   0        2.98        2.79      0.63 o 
  -1   9   0      170.43      175.90     10.79 o 
   0   9   0      521.01      476.51      3.83 o 
   1   9   0       10.47       13.36      1.09 o 
   2   9   0        2.90        2.70      2.24 o 
   3   9   0       61.83       51.61      4.08 o 
   4   9   0        0.02        0.07      0.76 o 
  -4  10   0       17.60       25.10      6.60 o 
  -3  10   0        1.43        2.79      2.23 o 
  -2  10   0        0.18        0.33      0.18 o 
  -1  10   0       84.03       74.63      5.64 o 
   0  10   0        5.09        6.11      2.11 o 
   1  10   0       16.09       19.77      1.90 o 
   2  10   0        1.49        2.07      0.61 o 
   3  10   0        0.95        1.98      1.23 o 
   4  10   0        5.06        6.42      6.15 o 
  -4  11   0       15.19       16.77      2.39 o 
  -3  11   0       11.07       12.04      8.20 o 
  -2  11   0        0.24        0.36      0.27 o 
  -1  11   0        6.06        6.21      1.38 o 
   0  11   0        5.35        7.48      5.73 o 
   1  11   0        6.34        7.17      2.57 o 
   2  11   0        0.03        0.18      0.48 o 
   3  11   0        2.79        3.19      1.27 o 
  -3  12   0        1.02        1.34      0.81 o 
  -2  12   0        5.61        6.82      2.54 o 
  -1  12   0        0.84        1.33      0.81 o 
   0  12   0        9.95        9.82      0.32 o 
   1  12   0        0.47        0.67      0.45 o 
   2  12   0        3.85        3.67      3.86 o 
  -2  13   0       10.50        9.87      6.90 o 
  -1  13   0        7.97       10.72      8.10 o 
   0  13   0        0.50        0.99      0.69 o 
   1  13   0        4.02        4.07      1.19 o 
  -1 -13   1       20.86       33.67     12.38 o 
   0 -13   1       22.03       25.51      1.37 o 
   1 -13   1        8.23        7.36      1.36 o 
   2 -13   1       36.18       42.64      7.51 o 
  -2 -12   1        9.19        8.09      1.65 o 
  -1 -12   1       13.98       17.00      2.27 o 
   0 -12   1        0.03        0.00      0.82 o 
   1 -12   1        4.18        3.41      1.28 o 
   2 -12   1       32.56       36.46      7.46 o 
   3 -12   1        2.21        4.22      3.26 o 
  -3 -11   1        0.02        0.17      0.85 o 
  -2 -11   1        6.04        5.91      5.05 o 
  -1 -11   1        0.68        1.35      0.67 o 
   0 -11   1       32.82       35.20      3.23 o 
   1 -11   1        0.74        1.55      0.97 o 
   2 -11   1        3.04        5.10      2.60 o 
   3 -11   1        0.12        1.06      0.67 o 
   4 -11   1        0.02        0.08      0.90 o 
  -4 -10   1        0.47        0.40      0.16 o 
  -3 -10   1        0.69        1.50      0.87 o 
  -2 -10   1        1.22        1.86      0.93 o 
  -1 -10   1        3.01        3.72      1.80 o 
   0 -10   1       28.90       28.79      6.62 o 
   1 -10   1        3.25        3.24      3.59 o 
   2 -10   1       84.19       83.27      3.81 o 
   3 -10   1       20.16       22.39      1.01 o 
   4 -10   1        0.59        1.12      0.72 o 
  -4  -9   1        1.09        1.69      1.08 o 
  -3  -9   1       10.68       13.14      1.79 o 
  -2  -9   1        8.34       10.45      5.24 o 
  -1  -9   1       18.48       19.34      2.27 o 
   0  -9   1       19.41       26.18      2.81 o 
   1  -9   1       64.71       64.39      3.67 o 
   2  -9   1       33.73       30.18      3.52 o 
   3  -9   1        5.63       10.26      5.61 o 
   4  -9   1       32.20       34.97      1.65 o 
   5  -9   1       32.47       32.17      7.93 o 
  -5  -8   1        1.28        2.22      1.65 o 
  -4  -8   1        7.28        9.00      3.61 o 
  -3  -8   1       22.29       20.28      0.73 o 
  -2  -8   1        4.65        8.85      1.98 o 
  -1  -8   1        3.23        3.81      1.65 o 
   0  -8   1       54.19       53.69      2.86 o 
   1  -8   1        3.49        5.65      4.56 o 
   2  -8   1       16.99       18.52      3.90 o 
   3  -8   1        0.79        2.60      1.78 o 
   4  -8   1       48.55       56.37      6.25 o 
   5  -8   1        8.86       10.02      5.46 o 
  -5  -7   1       14.14       16.11      3.35 o 
  -4  -7   1        0.13        0.21      0.18 o 
  -3  -7   1       14.98       15.76      2.36 o 
  -2  -7   1       20.24       22.12      3.43 o 
  -1  -7   1       46.96       46.74      3.20 o 
   0  -7   1       38.67       42.49      4.38 o 
   1  -7   1       21.17       21.46      1.02 o 
   2  -7   1       23.76       33.76      7.44 o 
   3  -7   1        6.60        9.12      5.68 o 
   4  -7   1       62.00       66.99      6.36 o 
   5  -7   1       16.83       22.77      5.09 o 
  -5  -6   1        0.48        0.87      0.45 o 
  -4  -6   1        5.28        5.21      1.76 o 
  -3  -6   1        4.43        3.30      3.54 o 
  -2  -6   1       49.87       50.89      2.39 o 
  -1  -6   1       30.19       28.68      0.34 o 
   0  -6   1       33.01       38.76      3.15 o 
   1  -6   1      171.87      162.08      1.67 o 
   2  -6   1        0.03        0.66      0.83 o 
   3  -6   1        3.83        5.01      1.00 o 
   4  -6   1        0.75        1.10      0.58 o 
   5  -6   1        7.78       10.60      2.36 o 
   6  -6   1        1.63        2.35      0.69 o 
  -5  -5   1        4.35        5.19      2.91 o 
  -4  -5   1       81.40       86.96      7.65 o 
  -3  -5   1       13.66       18.36      3.19 o 
  -2  -5   1       29.31       28.55      3.19 o 
  -1  -5   1      537.75      520.89      8.30 o 
   0  -5   1      110.07      127.74      5.07 o 
   1  -5   1       17.77       23.34      3.97 o 
   2  -5   1      368.11      353.96      7.45 o 
   3  -5   1       78.14       71.85      3.09 o 
   4  -5   1       10.76       18.24      8.29 o 
   5  -5   1        8.85       12.33      5.33 o 
   6  -5   1        0.00        0.20      0.41 o 
  -6  -4   1        0.62        0.46      0.47 o 
  -5  -4   1        3.05        3.46      2.97 o 
  -4  -4   1        2.40        3.51      2.07 o 
  -3  -4   1        1.01        0.99      0.72 o 
  -2  -4   1        0.34        1.40      2.04 o 
  -1  -4   1     1547.69     1573.58      6.00 o 
   0  -4   1      299.57      288.31     14.08 o 
   1  -4   1      373.71      378.03      8.21 o 
   2  -4   1      750.81      711.01     10.14 o 
   3  -4   1       66.72       70.20      7.07 o 
   4  -4   1        1.11        1.15      0.54 o 
   5  -4   1       16.46       27.24     10.46 o 
   6  -4   1        8.84        9.97      6.13 o 
  -6  -3   1       14.25       21.43      5.73 o 
  -5  -3   1        1.29        2.25      1.72 o 
  -4  -3   1       69.52       82.42      5.88 o 
  -3  -3   1       12.12       12.64      3.05 o 
  -2  -3   1      438.63      423.84      3.74 o 
  -1  -3   1      931.21      935.20     12.68 o 
   0  -3   1      186.94      176.82      2.93 o 
   1  -3   1        0.06        0.12      0.15 o 
   2  -3   1      205.40      227.38      7.35 o 
   3  -3   1        0.83        1.76      1.65 o 
   4  -3   1       13.67       15.46      1.56 o 
   5  -3   1        3.89        6.49      4.87 o 
   6  -3   1        1.63        3.15      2.24 o 
  -6  -2   1        0.88        1.38      1.10 o 
  -5  -2   1       12.54       10.29      2.57 o 
  -4  -2   1      118.27      117.99      4.17 o 
  -3  -2   1       82.85       75.90      5.75 o 
  -2  -2   1      126.35      133.05      5.53 o 
  -1  -2   1      230.95      216.62      1.58 o 
   0  -2   1       12.14       15.80      1.76 o 
   1  -2   1        3.94        4.52      0.56 o 
   2  -2   1       29.63       30.39      0.96 o 
   3  -2   1        3.24        5.88      1.70 o 
   4  -2   1       46.74       47.23      4.14 o 
   5  -2   1        7.79        7.86      6.64 o 
   6  -2   1       14.15       16.80      2.57 o 
  -6  -1   1        3.57        5.14      4.77 o 
  -5  -1   1       35.01       34.67      3.26 o 
  -4  -1   1       31.04       37.23      3.88 o 
  -3  -1   1       71.11       73.96      5.02 o 
  -2  -1   1      109.99      111.05      6.29 o 
  -1  -1   1        5.58       14.43      3.93 o 
   0  -1   1      992.18     1012.31     16.74 o 
   1  -1   1      790.83      798.58     26.71 o 
   2  -1   1      168.64      165.42      6.25 o 
   3  -1   1       38.79       39.43      3.12 o 
   4  -1   1        0.00        0.57      0.92 o 
   5  -1   1        0.65        1.76      1.51 o 
   6  -1   1        2.46        3.25      2.35 o 
  -6   0   1       30.53       37.61     11.56 o 
  -5   0   1        4.02        7.54      3.12 o 
  -4   0   1      248.45      235.76      3.96 o 
  -3   0   1      306.27      313.48      8.13 o 
  -2   0   1     1386.83     1292.52      5.72 o 
  -1   0   1       56.65       63.80      5.24 o 
   0   0   1      164.65      197.93     11.28 o 
   1   0   1     1784.23     1677.55      6.74 o 
   2   0   1      164.55      157.95      4.48 o 
   3   0   1        9.28       11.09      4.73 o 
   4   0   1       19.48       24.22      1.84 o 
   5   0   1       16.11       15.20      2.48 o 
   6   0   1        1.10        1.56      1.10 o 
  -6   1   1        1.73        2.94      2.29 o 
  -5   1   1        6.15        9.19      4.48 o 
  -4   1   1      339.23      327.66      4.04 o 
  -3   1   1      165.89      159.55      2.00 o 
  -2   1   1       33.75       33.50      4.68 o 
  -1   1   1     2253.67     2191.80     10.48 o 
   0   1   1      262.13      301.83     30.69 o 
   1   1   1       80.48       77.45      5.54 o 
   2   1   1      180.57      167.62      7.46 o 
   3   1   1        3.50        6.00      2.82 o 
   4   1   1       13.75       13.97      2.35 o 
   5   1   1        4.30        4.14      0.32 o 
   6   1   1        0.06        0.09      0.09 o 
  -6   2   1       13.84       16.60      4.40 o 
  -5   2   1       21.91       24.99      6.02 o 
  -4   2   1        1.10        2.47      3.07 o 
  -3   2   1        1.30        1.92      2.71 o 
  -2   2   1       18.54       19.91      0.46 o 
  -1   2   1     2460.31     2413.86     28.84 o 
   0   2   1      405.92      461.00     41.58 o 
   1   2   1      875.62      845.72     42.44 o 
   2   2   1      127.02      130.82      3.20 o 
   3   2   1       65.10       59.70      1.34 o 
   4   2   1       57.15       51.04      3.58 o 
   5   2   1        1.10        1.67      1.14 o 
   6   2   1        0.03        0.09      0.92 o 
  -6   3   1        1.30        1.74      1.39 o 
  -5   3   1        7.56        7.77      4.86 o 
  -4   3   1       16.09       20.46      3.94 o 
  -3   3   1       16.54       19.26      7.16 o 
  -2   3   1      106.38      125.15      4.09 o 
  -1   3   1      113.02      106.43      5.33 o 
   0   3   1     1610.19     1620.20     21.95 o 
   1   3   1       50.74       82.38      6.97 o 
   2   3   1       45.30       40.59      2.72 o 
   3   3   1       28.64       33.26      6.70 o 
   4   3   1        0.10        0.17      0.90 o 
   5   3   1        1.80        3.66      1.93 o 
   6   3   1       16.23       22.75      5.32 o 
  -6   4   1        0.17        0.31      0.16 o 
  -5   4   1        9.60       10.08      7.51 o 
  -4   4   1       44.17       47.11      2.43 o 
  -3   4   1      105.45      103.01      5.32 o 
  -2   4   1      137.60      131.88      6.34 o 
  -1   4   1      654.06      636.12     29.71 o 
   0   4   1      266.85      242.83     10.83 o 
   1   4   1       95.66       97.31      4.89 o 
   2   4   1      857.89      810.45     21.17 o 
   3   4   1       26.18       27.37      2.80 o 
   4   4   1       13.46       22.89      3.68 o 
   5   4   1       27.92       27.32      2.34 o 
   6   4   1        8.09       10.27      9.54 o 
  -6   5   1       21.82       22.97      2.84 o 
  -5   5   1        9.04       13.64      1.74 o 
  -4   5   1       41.96       44.64      4.68 o 
  -3   5   1        7.67       13.31      4.73 o 
  -2   5   1       69.88       67.93      1.24 o 
  -1   5   1      181.76      201.46      3.84 o 
   0   5   1        4.71        8.13      4.25 o 
   1   5   1      856.08      830.67      6.60 o 
   2   5   1      232.63      211.15      2.91 o 
   3   5   1       46.71       48.93      5.45 o 
   4   5   1        0.15        0.25      0.55 o 
   5   5   1        2.68        3.04      1.69 o 
  -6   6   1        7.94        9.81      7.48 o 
  -5   6   1       14.04       11.20      1.32 o 
  -4   6   1        0.58        0.45      1.61 o 
  -3   6   1       37.88       48.30      8.08 o 
  -2   6   1      137.02      171.11      7.01 o 
  -1   6   1       55.89       59.03      8.42 o 
   0   6   1      120.60      131.24      9.87 o 
   1   6   1       62.23       58.66      4.75 o 
   2   6   1       21.77       19.03      3.75 o 
   3   6   1        5.37        6.89      1.51 o 
   4   6   1       62.63       52.88      2.57 o 
   5   6   1        0.67        0.62      0.18 o 
  -5   7   1       20.40       20.88      3.21 o 
  -4   7   1       12.51       12.82      2.89 o 
  -3   7   1       57.57       59.28      3.47 o 
  -2   7   1       61.68       66.50      7.85 o 
  -1   7   1       55.26       55.71      2.58 o 
   0   7   1        7.52       13.24      6.58 o 
   1   7   1       18.11       15.11      2.26 o 
   2   7   1       15.97       25.07      5.40 o 
   3   7   1       24.90       24.20      1.03 o 
   4   7   1        5.28        7.85      1.20 o 
   5   7   1        1.01        1.22      0.92 o 
  -5   8   1       16.50       15.17      4.11 o 
  -4   8   1        2.20        4.04      2.50 o 
  -3   8   1       20.62       21.90      2.61 o 
  -2   8   1       52.21       47.01      4.33 o 
  -1   8   1        0.10        0.44      0.28 o 
   0   8   1      159.42      155.14      2.28 o 
   1   8   1        0.14        0.31      1.35 o 
   2   8   1        8.51        8.77      1.63 o 
   3   8   1        7.91        9.72      3.13 o 
   4   8   1        0.28        0.54      0.34 o 
  -5   9   1        2.20        4.13      3.11 o 
  -4   9   1       65.90       58.01      5.18 o 
  -3   9   1       46.31       52.76      4.75 o 
  -2   9   1       15.51       20.79      5.51 o 
  -1   9   1       70.64       88.45     14.73 o 
   0   9   1      202.71      208.97     10.93 o 
   1   9   1        9.78       11.25      4.50 o 
   2   9   1        3.13        5.16      3.22 o 
   3   9   1       11.25       12.67      1.10 o 
   4   9   1        5.07        5.21      2.82 o 
  -4  10   1       53.86       52.89      2.74 o 
  -3  10   1       11.94       14.09      1.42 o 
  -2  10   1        0.01        0.07      0.34 o 
  -1  10   1       79.26       78.75      5.01 o 
   0  10   1        3.51        4.93      3.30 o 
   1  10   1       23.96       22.42      1.48 o 
   2  10   1        8.58        8.02      1.33 o 
   3  10   1        0.49        1.13      0.86 o 
   4  10   1        0.92        1.65      1.28 o 
  -4  11   1        6.86        7.37      4.21 o 
  -3  11   1        2.36        3.72      2.41 o 
  -2  11   1        0.70        1.76      1.48 o 
  -1  11   1       13.97       13.82      1.42 o 
   0  11   1        7.05       10.54      4.09 o 
   1  11   1       23.36       24.16      1.98 o 
   2  11   1       12.51       10.62      1.04 o 
   3  11   1        0.88        1.91      1.17 o 
  -3  12   1        1.56        2.48      1.88 o 
  -2  12   1        3.57        2.91      0.69 o 
  -1  12   1        6.72        8.81      5.68 o 
   0  12   1       15.63       15.94      2.95 o 
   1  12   1        0.67        0.96      0.55 o 
   2  12   1        9.55       10.28      3.25 o 
  -2  13   1        0.24        0.55      0.36 o 
  -1  13   1        0.20        0.80      0.54 o 
   0  13   1       10.36        9.16      1.37 o 
   1  13   1        4.51        4.97      4.72 o 
  -1 -13   2        5.62        5.32      6.88 o 
   0 -13   2        3.33        5.30      3.06 o 
   1 -13   2        5.93        5.98      0.83 o 
   2 -13   2       21.85       20.80      1.88 o 
  -2 -12   2        0.09        0.34      0.46 o 
  -1 -12   2        0.33        0.54      0.18 o 
   0 -12   2        9.38        9.43      5.34 o 
   1 -12   2       22.82       28.68      6.24 o 
   2 -12   2        0.34        0.44      0.41 o 
   3 -12   2       14.18       12.33      3.62 o 
  -3 -11   2        0.04        0.08      0.18 o 
  -2 -11   2        1.68        2.33      1.28 o 
  -1 -11   2        2.12        3.39      1.86 o 
   0 -11   2        7.17        8.32      3.03 o 
   1 -11   2        0.00        0.11      0.53 o 
   2 -11   2       20.36       20.64      0.55 o 
   3 -11   2       17.32       18.19      5.69 o 
   4 -11   2        0.36        1.38      1.01 o 
  -4 -10   2        1.25        2.59      1.82 o 
  -3 -10   2       10.81        9.71      1.74 o 
  -2 -10   2       15.86       17.59      5.69 o 
  -1 -10   2       10.57        8.52      1.67 o 
   0 -10   2       88.05       87.35      5.18 o 
   1 -10   2       63.99       64.14      6.03 o 
   2 -10   2       10.84       11.52      1.45 o 
   3 -10   2        1.20        1.67      0.97 o 
   4 -10   2        0.87        0.55      0.64 o 
  -4  -9   2        3.53        4.47      1.33 o 
  -3  -9   2       18.80       20.36      4.86 o 
  -2  -9   2       95.79       86.19      2.84 o 
  -1  -9   2       19.23       21.44      4.97 o 
   0  -9   2       10.43       10.01      1.43 o 
   1  -9   2      861.76      791.73      7.82 o 
   2  -9   2       58.52       59.78      3.07 o 
   3  -9   2        3.83        4.75      2.20 o 
   4  -9   2       13.04       17.03      5.27 o 
   5  -9   2        1.37        0.73      0.32 o 
  -5  -8   2        3.99        5.50      4.95 o 
  -4  -8   2        1.12        2.65      1.85 o 
  -3  -8   2       11.07       17.22      8.02 o 
  -2  -8   2        8.46       13.34      2.20 o 
  -1  -8   2       14.53       14.54      0.98 o 
   0  -8   2      216.15      216.38      1.78 o 
   1  -8   2      151.00      152.64     13.63 o 
   2  -8   2       55.71       56.84      7.15 o 
   3  -8   2        0.26        0.88      0.60 o 
   4  -8   2       31.73       36.04      3.31 o 
   5  -8   2        1.50        2.14      0.62 o 
  -5  -7   2        0.10        0.11      0.09 o 
  -4  -7   2        2.02        3.25      1.59 o 
  -3  -7   2        0.40        0.31      0.16 o 
  -2  -7   2      120.20      116.19      5.15 o 
  -1  -7   2       35.83       45.00      2.46 o 
   0  -7   2       51.72       54.88      1.83 o 
   1  -7   2        4.60        4.37      1.15 o 
   2  -7   2       33.44       46.16      4.80 o 
   3  -7   2       74.96       65.63      6.70 o 
   4  -7   2        8.62        7.60      1.18 o 
   5  -7   2       13.38       16.52      3.88 o 
  -5  -6   2        2.66        4.62      2.49 o 
  -4  -6   2        6.38        8.72      4.76 o 
  -3  -6   2       17.76       17.93      2.17 o 
  -2  -6   2       42.72       43.42      3.54 o 
  -1  -6   2       41.00       42.03      4.57 o 
   0  -6   2      280.51      262.90      4.17 o 
   1  -6   2        0.91        2.35      1.40 o 
   2  -6   2       14.19       16.90      2.43 o 
   3  -6   2        0.01        0.00      0.89 o 
   4  -6   2       14.10       15.28      1.76 o 
   5  -6   2       20.97       23.73      5.47 o 
   6  -6   2       19.33       21.83      9.82 o 
  -5  -5   2       12.37       12.17      2.06 o 
  -4  -5   2      147.45      144.05      6.88 o 
  -3  -5   2       96.23       88.28      4.31 o 
  -2  -5   2        6.75        6.81      1.28 o 
  -1  -5   2      153.86      146.68      2.31 o 
   0  -5   2      108.14      110.50      5.14 o 
   1  -5   2       91.67       85.08      3.10 o 
   2  -5   2        7.41       13.84      6.32 o 
   3  -5   2       90.22       86.37      2.08 o 
   4  -5   2       70.81       71.11      3.21 o 
   5  -5   2        0.00        0.00      0.73 o 
   6  -5   2       62.71       56.06      2.29 o 
  -6  -4   2        0.04        0.11      0.41 o 
  -5  -4   2      118.94      117.71      9.17 o 
  -4  -4   2      499.82      433.76      6.11 o 
  -3  -4   2        6.15        7.62      2.36 o 
  -2  -4   2       81.23       73.85      2.54 o 
  -1  -4   2      563.77      557.80     12.01 o 
   0  -4   2       90.50      104.06      5.02 o 
   1  -4   2      195.91      218.01      5.54 o 
   2  -4   2       31.22       35.55      4.60 o 
   3  -4   2        0.57        1.00      0.51 o 
   4  -4   2        0.02        0.61      1.97 o 
   5  -4   2        4.28        6.18      1.93 o 
   6  -4   2        2.79        4.86      4.04 o 
  -6  -3   2        1.59        1.19      1.10 o 
  -5  -3   2       83.44       88.25     15.69 o 
  -4  -3   2       71.28       59.83      4.61 o 
  -3  -3   2      136.16      135.12      4.36 o 
  -2  -3   2       77.80       91.10      4.97 o 
  -1  -3   2       36.38       40.60      4.81 o 
   0  -3   2     1007.42      930.15     21.09 o 
   1  -3   2       63.27       65.22      5.68 o 
   2  -3   2       19.63       21.54      3.41 o 
   3  -3   2       47.17       54.90      6.05 o 
   4  -3   2       63.73       66.45      3.68 o 
   5  -3   2        1.21        2.79      5.50 o 
   6  -3   2        3.90        6.50      4.56 o 
  -6  -2   2        3.65        3.99      1.52 o 
  -5  -2   2       51.08       48.87      4.28 o 
  -4  -2   2       60.91       64.55      1.93 o 
  -3  -2   2        7.45        7.05      0.68 o 
  -2  -2   2      731.44      703.43     20.71 o 
  -1  -2   2      257.62      246.70      3.08 o 
   0  -2   2       42.74       46.90      4.15 o 
   1  -2   2       87.12      101.95      6.86 o 
   2  -2   2      222.25      225.67      5.47 o 
   3  -2   2       47.45       43.24      2.24 o 
   4  -2   2       18.53       23.00      6.65 o 
   5  -2   2      116.45      138.21      7.31 o 
   6  -2   2        0.21        0.55      0.69 o 
  -6  -1   2        0.55        1.36      0.84 o 
  -5  -1   2        2.22        3.70      3.99 o 
  -4  -1   2       60.63       56.54      8.42 o 
  -3  -1   2      275.55      262.52     18.78 o 
  -2  -1   2      130.87      166.25      6.39 o 
  -1  -1   2     1886.58     1917.44      9.23 o 
   0  -1   2     1183.02     1147.53      5.41 o 
   1  -1   2     4315.72     4337.89     82.10 o 
   2  -1   2      293.72      271.45     10.94 o 
   3  -1   2       78.15       98.29      7.31 o 
   4  -1   2       52.89       74.59     12.89 o 
   5  -1   2       22.58       24.17      1.73 o 
   6  -1   2        1.27        2.06      1.37 o 
  -6   0   2        7.03        8.53      9.91 o 
  -5   0   2        5.61        7.08      3.24 o 
  -4   0   2      101.75      101.60      6.96 o 
  -3   0   2       26.03       26.67      5.28 o 
  -2   0   2      930.61      876.53     29.30 o 
  -1   0   2        6.66        9.69      5.08 o 
   0   0   2     1017.92      982.04     26.54 o 
   1   0   2    10529.00    11292.42     24.27 o 
   2   0   2       62.39       77.44     10.19 o 
   3   0   2       40.24       37.64      5.06 o 
   4   0   2      207.74      199.41     11.99 o 
   5   0   2        3.41        5.10      2.78 o 
   6   0   2        0.10        0.11      0.23 o 
  -6   1   2       18.38       23.21      8.81 o 
  -5   1   2       65.08       59.70      3.02 o 
  -4   1   2        1.16        2.52      1.05 o 
  -3   1   2       67.32       78.59      4.27 o 
  -2   1   2       74.08       79.71     15.15 o 
  -1   1   2      651.08      707.81     54.65 o 
   0   1   2      185.97      200.38     10.26 o 
   1   1   2      497.64      511.58     19.40 o 
   2   1   2      793.13      794.89     13.61 o 
   3   1   2       44.75       43.27     14.67 o 
   4   1   2        4.89        3.78      0.95 o 
   5   1   2       67.18       60.87      2.72 o 
   6   1   2        0.78        1.28      0.64 o 
  -6   2   2        0.22        0.28      0.18 o 
  -5   2   2       75.29       71.20      9.18 o 
  -4   2   2       32.94       32.01      3.58 o 
  -3   2   2       11.69       12.38     13.12 o 
  -2   2   2      279.36      289.69      7.41 o 
  -1   2   2      106.48      120.88     13.41 o 
   0   2   2     4386.76     4290.31     14.98 o 
   1   2   2      364.01      344.68     25.80 o 
   2   2   2      228.67      218.08      5.14 o 
   3   2   2      183.63      184.06      3.15 o 
   4   2   2        3.98        4.91      3.28 o 
   5   2   2        1.49        2.48      1.72 o 
   6   2   2        0.59        0.77      0.69 o 
  -6   3   2        1.78        3.39      3.21 o 
  -5   3   2        1.29        2.94      1.97 o 
  -4   3   2       60.88       60.57      5.64 o 
  -3   3   2      165.15      167.94      8.78 o 
  -2   3   2       55.07       59.07      4.36 o 
  -1   3   2        6.71        7.04      1.18 o 
   0   3   2     1382.43     1304.08      3.60 o 
   1   3   2      431.84      409.73      3.35 o 
   2   3   2      369.34      353.74      3.61 o 
   3   3   2       29.33       31.02      0.56 o 
   4   3   2        4.92        5.56      3.73 o 
   5   3   2        1.26        2.23      1.13 o 
   6   3   2       26.59       31.74      6.33 o 
  -6   4   2        0.17        0.83      0.64 o 
  -5   4   2        2.24        4.68      3.42 o 
  -4   4   2      169.56      191.04      6.88 o 
  -3   4   2       88.95       86.92      2.89 o 
  -2   4   2      176.67      189.97      6.15 o 
  -1   4   2     2491.67     2356.16     37.11 o 
   0   4   2      382.67      402.46     24.67 o 
   1   4   2       17.93       36.54      4.55 o 
   2   4   2       91.37       89.37      1.10 o 
   3   4   2        0.01        0.04      0.90 o 
   4   4   2        0.83        1.05      0.36 o 
   5   4   2       12.30       14.07      1.17 o 
  -6   5   2        2.94        4.75      3.42 o 
  -5   5   2       59.58       58.39      5.28 o 
  -4   5   2      143.53      133.96     10.97 o 
  -3   5   2      103.49      108.03     11.47 o 
  -2   5   2      152.73      168.64      7.21 o 
  -1   5   2     1252.08     1270.92     19.67 o 
   0   5   2     1065.52     1018.30      6.43 o 
   1   5   2       13.18       25.23      4.66 o 
   2   5   2        0.47        2.66      5.08 o 
   3   5   2        6.41        9.06      3.26 o 
   4   5   2       49.41       48.54      2.27 o 
   5   5   2        0.24        0.52      0.74 o 
  -6   6   2        0.08        0.05      0.90 o 
  -5   6   2       13.32       13.50      1.01 o 
  -4   6   2        7.36       10.37      4.98 o 
  -3   6   2       28.73       36.05      2.71 o 
  -2   6   2       78.29       80.02      2.65 o 
  -1   6   2       18.48       29.08      9.11 o 
   0   6   2      370.48      368.54      2.84 o 
   1   6   2        0.36        0.34      0.26 o 
   2   6   2        6.15        7.49      1.60 o 
   3   6   2       16.00       21.87      2.96 o 
   4   6   2       14.60       17.16      2.04 o 
   5   6   2       14.78       21.38      3.40 o 
  -5   7   2       16.66       15.90      2.29 o 
  -4   7   2        4.80        7.84      5.75 o 
  -3   7   2       66.27       64.18      4.69 o 
  -2   7   2       39.81       46.77      2.85 o 
  -1   7   2       47.24       45.75      7.09 o 
   0   7   2       11.40       18.12      2.78 o 
   1   7   2       37.67       44.99      4.96 o 
   2   7   2        2.23        3.14      1.61 o 
   3   7   2        0.96        2.41      1.56 o 
   4   7   2        5.94        4.35      0.81 o 
   5   7   2       17.31       22.50      4.08 o 
  -5   8   2        0.15        0.85      1.47 o 
  -4   8   2        0.75        1.07      0.61 o 
  -3   8   2       59.80       65.32      2.67 o 
  -2   8   2        2.22        2.24      1.70 o 
  -1   8   2        0.37        1.31      1.05 o 
   0   8   2       11.48       10.73      0.83 o 
   1   8   2      154.41      151.57      2.79 o 
   2   8   2        0.01        0.12      0.67 o 
   3   8   2        2.12        3.66      1.94 o 
   4   8   2       48.62       54.49      5.17 o 
  -5   9   2        1.53        2.96      1.83 o 
  -4   9   2       16.61       16.46      6.56 o 
  -3   9   2        0.04        0.31      0.60 o 
  -2   9   2       30.27       32.99      6.73 o 
  -1   9   2       25.31       23.30      5.00 o 
   0   9   2       19.08       24.45      7.19 o 
   1   9   2        2.49        3.38      1.57 o 
   2   9   2       15.63       15.81      3.80 o 
   3   9   2        0.80        1.80      0.93 o 
   4   9   2       17.73       16.02      2.66 o 
  -4  10   2        0.53        0.87      1.01 o 
  -3  10   2        1.49        5.17      2.83 o 
  -2  10   2        5.31        7.69      2.71 o 
  -1  10   2       20.84       25.06      2.25 o 
   0  10   2        1.79        3.38      2.47 o 
   1  10   2       22.11       20.37      0.55 o 
   2  10   2       11.81       10.33      1.07 o 
   3  10   2        0.12        0.13      0.23 o 
  -4  11   2        2.63        2.80      1.09 o 
  -3  11   2       10.66       10.70      3.43 o 
  -2  11   2        0.03        0.00      0.87 o 
  -1  11   2        3.94        3.61      3.41 o 
   0  11   2       13.15       15.65      2.98 o 
   1  11   2        2.62        3.88      3.09 o 
   2  11   2        5.27        6.07      1.86 o 
   3  11   2        2.83        2.96      1.38 o 
  -3  12   2        1.69        3.03      2.73 o 
  -2  12   2        5.40        7.72      4.24 o 
  -1  12   2       19.45       16.60      3.49 o 
   0  12   2        1.13        1.99      1.25 o 
   1  12   2        0.34        1.09      0.78 o 
   2  12   2       12.17       15.80      2.21 o 
  -2  13   2        2.37        3.37      2.24 o 
  -1  13   2       21.91       28.91      9.47 o 
   0  13   2        7.48       14.25      3.00 o 
   1  13   2       16.79       23.22      6.02 o 
  -1 -13   3        0.12        0.28      0.28 o 
   0 -13   3        4.50        5.05      4.77 o 
   1 -13   3        4.48        5.52      2.07 o 
   2 -13   3        0.15        0.15      0.91 o 
  -2 -12   3        4.75        4.72      4.47 o 
  -1 -12   3        3.86        3.41      1.33 o 
   0 -12   3       18.84       25.65      5.26 o 
   1 -12   3        1.22        1.40      0.66 o 
   2 -12   3       15.97       17.36      4.54 o 
   3 -12   3       13.68       13.70      1.79 o 
  -3 -11   3        0.01        0.11      0.14 o 
  -2 -11   3        0.01        0.00      0.86 o 
  -1 -11   3        1.83        1.65      0.41 o 
   0 -11   3        0.68        0.88      0.54 o 
   1 -11   3       18.78       20.25      3.26 o 
   2 -11   3       19.66       22.21      1.28 o 
   3 -11   3       27.58       31.32      5.89 o 
   4 -11   3        1.03        1.93      1.74 o 
  -4 -10   3        0.22        0.55      0.37 o 
  -3 -10   3        0.14        0.53      0.34 o 
  -2 -10   3        0.06        0.23      0.28 o 
  -1 -10   3        7.57        7.67      1.36 o 
   0 -10   3       23.33       25.62      1.61 o 
   1 -10   3        0.81        0.77      0.46 o 
   2 -10   3       29.84       31.94      4.74 o 
   3 -10   3       18.82       22.83      1.07 o 
   4 -10   3        0.05        0.22      0.32 o 
  -4  -9   3        0.03        0.06      0.90 o 
  -3  -9   3        2.67        3.94      2.00 o 
  -2  -9   3       16.86       20.19      2.88 o 
  -1  -9   3        4.73        5.04      4.03 o 
   0  -9   3       16.08       23.44      3.46 o 
   1  -9   3       25.19       25.58      1.58 o 
   2  -9   3       83.57       84.15      2.77 o 
   3  -9   3       13.75       13.33      1.05 o 
   4  -9   3        0.07        0.05      0.89 o 
   5  -9   3        0.56        0.92      0.73 o 
  -5  -8   3        7.15        7.80      9.82 o 
  -4  -8   3        0.81        1.76      1.00 o 
  -3  -8   3       20.96       25.68      8.22 o 
  -2  -8   3       37.79       38.06      2.35 o 
  -1  -8   3        1.62        2.51      0.87 o 
   0  -8   3       15.86       24.74      2.70 o 
   1  -8   3      167.61      157.58     13.69 o 
   2  -8   3       18.20       19.90      0.41 o 
   3  -8   3       51.92       52.11      2.04 o 
   4  -8   3        6.75       10.05      7.38 o 
   5  -8   3        5.60        7.42      7.18 o 
  -5  -7   3        0.43        0.78      0.42 o 
  -4  -7   3        1.99        3.29      2.47 o 
  -3  -7   3       15.81       14.70      4.27 o 
  -2  -7   3       10.44        7.89      1.61 o 
  -1  -7   3       49.08       49.36      2.01 o 
   0  -7   3      235.97      234.17      7.61 o 
   1  -7   3       15.19       14.14      1.86 o 
   2  -7   3        3.01        2.67      0.89 o 
   3  -7   3        5.36        8.05      2.15 o 
   4  -7   3        2.54        2.14      1.42 o 
   5  -7   3        6.42        8.07      5.45 o 
  -5  -6   3        1.12        1.83      1.08 o 
  -4  -6   3        6.98        7.67      2.71 o 
  -3  -6   3       13.85       13.19      3.90 o 
  -2  -6   3       13.54       13.89      2.42 o 
  -1  -6   3      100.91       94.76      5.53 o 
   0  -6   3        5.28        9.55      1.90 o 
   1  -6   3       28.93       31.76      2.35 o 
   2  -6   3       28.21       34.60      5.55 o 
   3  -6   3       43.32       45.07      5.41 o 
   4  -6   3        2.46        2.81      0.64 o 
   5  -6   3        4.05        5.85      4.01 o 
  -5  -5   3        4.50        5.72      2.08 o 
  -4  -5   3        3.87        4.31      4.17 o 
  -3  -5   3        0.18        1.12      0.72 o 
  -2  -5   3        4.74        8.85      2.22 o 
  -1  -5   3        3.74        4.46      0.76 o 
   0  -5   3       48.78       50.09      2.36 o 
   1  -5   3        6.65        8.49      1.82 o 
   2  -5   3        2.65        5.65      4.05 o 
   3  -5   3      109.44      105.91      4.41 o 
   4  -5   3        4.20        6.79      6.33 o 
   5  -5   3        0.01        0.11      0.14 o 
   6  -5   3       23.21       21.39      1.49 o 
  -6  -4   3        3.71        4.35      3.00 o 
  -5  -4   3       18.37       17.67      4.91 o 
  -4  -4   3       89.63       94.82      8.84 o 
  -3  -4   3        4.24        7.19      3.55 o 
  -2  -4   3      111.63      121.77      3.78 o 
  -1  -4   3      126.96      135.93      2.40 o 
   0  -4   3        5.71        6.33      1.43 o 
   1  -4   3      138.00      128.04      3.91 o 
   2  -4   3       80.63       86.19      6.12 o 
   3  -4   3       18.89       22.31      4.31 o 
   4  -4   3       51.76       53.41      5.36 o 
   5  -4   3        1.26        2.69      1.95 o 
   6  -4   3       19.21       21.47      7.85 o 
  -6  -3   3        0.41        0.45      0.37 o 
  -5  -3   3       15.28       21.94      5.72 o 
  -4  -3   3        0.09        0.88      4.72 o 
  -3  -3   3        0.22        1.05      0.52 o 
  -2  -3   3      437.16      397.54     18.03 o 
  -1  -3   3        0.23        0.61      0.67 o 
   0  -3   3      180.04      174.17      4.12 o 
   1  -3   3      124.83      121.06      3.78 o 
   2  -3   3        1.89        5.24      2.47 o 
   3  -3   3       74.60       72.42      3.98 o 
   4  -3   3       20.49       30.05      6.01 o 
   5  -3   3       82.20       77.43      4.66 o 
   6  -3   3        1.30        2.12      1.63 o 
  -6  -2   3        7.02        7.31      1.62 o 
  -5  -2   3        0.26        0.42      1.01 o 
  -4  -2   3        0.00        0.08      0.89 o 
  -3  -2   3       15.27       17.96      2.26 o 
  -2  -2   3       47.91       46.92      2.52 o 
  -1  -2   3     1091.28     1064.23     14.48 o 
   0  -2   3      173.55      172.96      6.10 o 
   1  -2   3       17.23       17.30      2.06 o 
   2  -2   3      247.37      232.21     11.77 o 
   3  -2   3       64.43       63.05      3.15 o 
   4  -2   3      118.95      131.01      4.68 o 
   5  -2   3        4.92        9.87      6.19 o 
   6  -2   3        1.42        2.12      1.60 o 
  -6  -1   3        0.03        0.13      0.09 o 
  -5  -1   3       26.57       27.46      3.73 o 
  -4  -1   3       81.72       74.52      3.55 o 
  -3  -1   3        0.18        1.03      3.00 o 
  -2  -1   3       21.70       24.54      1.74 o 
  -1  -1   3        4.84        4.79      1.33 o 
   0  -1   3       27.95       25.09      1.46 o 
   1  -1   3     3855.23     3684.09     56.48 o 
   2  -1   3      536.53      519.09     38.11 o 
   3  -1   3        0.00        0.08      0.91 o 
   4  -1   3        2.66        2.44      2.65 o 
   5  -1   3        5.08        6.28      4.75 o 
   6  -1   3        2.29        3.76      2.39 o 
  -6   0   3        2.54        4.48      3.24 o 
  -5   0   3        0.54        0.86      1.10 o 
  -4   0   3      189.18      188.27     14.12 o 
  -3   0   3      833.40      851.65     19.37 o 
  -2   0   3      159.82      149.81      4.35 o 
  -1   0   3      103.36       99.13      9.74 o 
   0   0   3     3281.11     3208.85     69.84 o 
   1   0   3     4369.20     4192.57     35.15 o 
   2   0   3      344.25      321.36      6.20 o 
   3   0   3        0.76        2.82      1.69 o 
   4   0   3        2.03        3.03      1.13 o 
   5   0   3        6.82        8.53      5.46 o 
   6   0   3        1.59        2.65      1.41 o 
  -6   1   3        0.02        0.00      0.92 o 
  -5   1   3       27.35       31.94     15.78 o 
  -4   1   3       11.32       16.03      2.20 o 
  -3   1   3      361.71      384.85     13.42 o 
  -2   1   3      340.61      335.08      5.89 o 
  -1   1   3        0.71        3.80      1.91 o 
   0   1   3     1305.12     1262.18     14.85 o 
   1   1   3       97.13      109.58      6.00 o 
   2   1   3       73.42       70.10      1.56 o 
   3   1   3      188.94      183.97      3.95 o 
   4   1   3        4.78        6.33      3.75 o 
   5   1   3        0.28        0.54      4.13 o 
   6   1   3        0.03        0.31      0.46 o 
  -6   2   3       13.98       21.19      6.15 o 
  -5   2   3       56.18       63.43      5.89 o 
  -4   2   3      119.69      117.02      8.40 o 
  -3   2   3        0.16        0.00      0.65 o 
  -2   2   3        2.09        2.38      1.28 o 
  -1   2   3      523.44      532.57      8.03 o 
   0   2   3     1934.26     1826.10     45.44 o 
   1   2   3      365.37      338.94      6.88 o 
   2   2   3       15.77       18.89      3.27 o 
   3   2   3       28.16       25.19      3.23 o 
   4   2   3        2.85        4.25      3.76 o 
   5   2   3       13.06       14.30      3.97 o 
   6   2   3        0.33        0.75      1.01 o 
  -6   3   3        1.12        1.28      0.92 o 
  -5   3   3        0.56        1.21      1.51 o 
  -4   3   3      317.49      301.76      5.41 o 
  -3   3   3       64.44       58.16      1.97 o 
  -2   3   3       63.05       70.28      2.69 o 
  -1   3   3      212.21      199.50     18.29 o 
   0   3   3     1083.26     1064.89     28.83 o 
   1   3   3      649.35      635.73     10.06 o 
   2   3   3        0.12        0.41      1.83 o 
   3   3   3      170.14      158.58     16.83 o 
   4   3   3      102.18       93.30      2.43 o 
   5   3   3        2.01        3.09      2.02 o 
   6   3   3       23.09       19.86      1.28 o 
  -6   4   3       11.75       14.03      1.10 o 
  -5   4   3       54.41       66.26      9.04 o 
  -4   4   3      101.08       93.19     21.98 o 
  -3   4   3       36.29       30.80      1.06 o 
  -2   4   3      133.78      153.83      4.60 o 
  -1   4   3       75.38       73.89     19.09 o 
   0   4   3       45.01       73.07     15.87 o 
   1   4   3      170.16      181.59      3.55 o 
   2   4   3      245.45      235.40      7.05 o 
   3   4   3       32.80       40.15      3.14 o 
   4   4   3        5.26        5.39      1.12 o 
   5   4   3       38.09       45.07      6.73 o 
  -6   5   3        3.58        6.24      5.41 o 
  -5   5   3      346.94      313.01      7.39 o 
  -4   5   3      194.00      204.19      6.84 o 
  -3   5   3        9.49       10.09      0.60 o 
  -2   5   3      630.44      621.34      8.14 o 
  -1   5   3       73.57       78.19     12.57 o 
   0   5   3      404.77      376.61      4.04 o 
   1   5   3        1.97        3.87      2.06 o 
   2   5   3       17.91       16.87      2.21 o 
   3   5   3        2.59        3.70      0.54 o 
   4   5   3        9.05       11.44      1.27 o 
   5   5   3        2.09        2.04      0.75 o 
  -6   6   3        7.81        9.26     11.19 o 
  -5   6   3       24.45       23.00      1.68 o 
  -4   6   3       63.91       65.14      0.37 o 
  -3   6   3      134.82      143.31     11.79 o 
  -2   6   3       34.22       31.62      1.45 o 
  -1   6   3      178.42      171.03      6.75 o 
   0   6   3      164.07      170.21      5.74 o 
   1   6   3       30.68       34.93      0.91 o 
   2   6   3        1.43        3.08      1.41 o 
   3   6   3       22.89       24.95      5.16 o 
   4   6   3        0.69        1.07      0.54 o 
   5   6   3       12.06       11.13      0.44 o 
  -5   7   3       19.73       15.98      2.84 o 
  -4   7   3        3.89        5.06      0.78 o 
  -3   7   3        0.15        0.83      0.45 o 
  -2   7   3       55.03       64.83      4.40 o 
  -1   7   3       48.77       46.72      1.24 o 
   0   7   3       54.35       57.52      6.30 o 
   1   7   3       85.74       77.65      2.53 o 
   2   7   3        4.82        5.35      3.16 o 
   3   7   3        0.26        0.35      0.28 o 
   4   7   3       11.67       13.76      1.08 o 
   5   7   3        1.00        1.89      1.55 o 
  -5   8   3       14.05       19.28      4.78 o 
  -4   8   3        0.35        0.07      0.91 o 
  -3   8   3       16.37       21.50      6.56 o 
  -2   8   3        6.64        6.37      1.62 o 
  -1   8   3      136.72      152.64      7.14 o 
   0   8   3       95.04       93.73      2.29 o 
   1   8   3      440.67      391.42     23.16 o 
   2   8   3       89.81       84.45      1.59 o 
   3   8   3        0.04        0.00      0.89 o 
   4   8   3        0.01        0.11      0.34 o 
  -5   9   3        9.74       10.80      6.93 o 
  -4   9   3       19.73       24.73      2.66 o 
  -3   9   3        0.46        0.33      0.18 o 
  -2   9   3       24.97       32.61      4.57 o 
  -1   9   3        8.85        7.92      0.82 o 
   0   9   3      508.01      456.81      8.87 o 
   1   9   3      242.41      251.27      9.67 o 
   2   9   3        0.75        1.68      0.81 o 
   3   9   3        7.61        7.38      1.50 o 
   4   9   3        0.03        0.12      0.32 o 
  -4  10   3       12.21       13.51      3.72 o 
  -3  10   3        2.76        5.20      3.60 o 
  -2  10   3        0.49        1.64      0.98 o 
  -1  10   3       32.13       32.57      2.71 o 
   0  10   3       29.59       35.17      6.62 o 
   1  10   3        8.38        7.83      6.16 o 
   2  10   3        9.84        9.25      1.58 o 
   3  10   3        1.44        2.21      0.88 o 
  -4  11   3        2.87        2.90      2.08 o 
  -3  11   3       16.40       17.86      6.71 o 
  -2  11   3        0.46        1.40      0.86 o 
  -1  11   3        5.88        6.15      1.83 o 
   0  11   3        8.20        8.44      1.19 o 
   1  11   3        2.64        4.10      2.15 o 
   2  11   3        0.77        0.73      0.42 o 
   3  11   3        1.34        1.76      1.51 o 
  -3  12   3        1.19        3.00      1.97 o 
  -2  12   3        1.25        1.84      1.43 o 
  -1  12   3        0.02        0.18      0.68 o 
   0  12   3        5.01        7.61      5.41 o 
   1  12   3        0.36        1.22      0.71 o 
   2  12   3        0.06        0.16      0.91 o 
  -2  13   3        0.37        1.01      0.73 o 
  -1  13   3        0.26        0.10      0.69 o 
   0  13   3        3.40        4.07      2.01 o 
   1  13   3        5.66        6.79      7.34 o 
  -1 -13   4        2.75        3.58      3.21 o 
   0 -13   4       13.21       17.25      3.39 o 
   1 -13   4        0.24        0.66      0.87 o 
  -2 -12   4       11.73       12.00      0.63 o 
  -1 -12   4        6.29        9.36      9.17 o 
   0 -12   4        4.78        5.32      6.97 o 
   1 -12   4        2.45        3.39      1.94 o 
   2 -12   4        3.35        4.37      0.64 o 
   3 -12   4        6.60        7.61      7.14 o 
  -3 -11   4        6.66        7.01      1.42 o 
  -2 -11   4        2.76        4.16      2.25 o 
  -1 -11   4        7.48        7.99      2.14 o 
   0 -11   4        6.79        8.79      2.24 o 
   1 -11   4        6.17        7.34      0.82 o 
   2 -11   4       18.02       19.80      6.21 o 
   3 -11   4       26.86       32.80      6.70 o 
  -4 -10   4        8.37        8.35      9.91 o 
  -3 -10   4        4.25        5.07      2.21 o 
  -2 -10   4       56.13       59.97      6.68 o 
  -1 -10   4        2.87        3.52      2.84 o 
   0 -10   4        3.04        4.20      2.12 o 
   1 -10   4       29.63       34.85      2.18 o 
   2 -10   4      186.04      182.61      7.76 o 
   3 -10   4       17.31       16.86      5.42 o 
   4 -10   4        0.01        0.08      0.89 o 
  -4  -9   4        0.91        1.56      0.97 o 
  -3  -9   4        0.38        0.42      0.78 o 
  -2  -9   4        0.10        0.23      0.32 o 
  -1  -9   4       38.73       40.24      2.69 o 
   0  -9   4        0.51        1.16      0.76 o 
   1  -9   4       59.66       69.70      1.53 o 
   2  -9   4      347.70      327.15      9.28 o 
   3  -9   4       18.18       19.85      6.56 o 
   4  -9   4        1.54        3.68      2.37 o 
  -5  -8   4       15.41       21.74      6.24 o 
  -4  -8   4       19.92       21.83      5.23 o 
  -3  -8   4        5.00        6.34      4.01 o 
  -2  -8   4        0.65        1.21      0.83 o 
  -1  -8   4       70.24       65.48      2.16 o 
   0  -8   4       72.34       74.62      2.56 o 
   1  -8   4        0.35        0.31      0.86 o 
   2  -8   4       15.98       16.15      3.70 o 
   3  -8   4       63.40       62.35      3.02 o 
   4  -8   4        0.15        0.10      0.37 o 
   5  -8   4        2.24        2.74      1.70 o 
  -5  -7   4        6.80        7.66      5.68 o 
  -4  -7   4       26.22       27.20      3.82 o 
  -3  -7   4       11.37       11.66      0.55 o 
  -2  -7   4        6.91        9.97      3.10 o 
  -1  -7   4        1.36        2.53      0.88 o 
   0  -7   4      296.68      292.55      5.12 o 
   1  -7   4      190.90      190.89      8.25 o 
   2  -7   4       64.87       61.25      1.87 o 
   3  -7   4        3.99        4.66      2.00 o 
   4  -7   4        1.92        2.87      1.78 o 
   5  -7   4        2.81        2.74      1.76 o 
  -5  -6   4       17.90       17.99      3.21 o 
  -4  -6   4        3.14        4.40      2.40 o 
  -3  -6   4       13.73       20.43      4.36 o 
  -2  -6   4        0.14        0.00      0.79 o 
  -1  -6   4        0.68        0.65      0.34 o 
   0  -6   4       53.17       49.24      3.04 o 
   1  -6   4      147.61      155.65      6.46 o 
   2  -6   4      101.84      121.91      4.48 o 
   3  -6   4       53.26       52.35      2.34 o 
   4  -6   4        4.11        6.57      4.48 o 
   5  -6   4        0.61        1.09      0.59 o 
  -5  -5   4        3.63        3.72      1.24 o 
  -4  -5   4        0.13        0.04      0.91 o 
  -3  -5   4      355.45      336.87     14.89 o 
  -2  -5   4       29.93       35.53      4.15 o 
  -1  -5   4       81.67       84.11      2.33 o 
   0  -5   4     1422.77     1315.18      9.48 o 
   1  -5   4      160.15      160.30      3.80 o 
   2  -5   4       11.00       12.48      1.66 o 
   3  -5   4       91.59      108.78      9.77 o 
   4  -5   4       41.20       38.16      0.82 o 
   5  -5   4        0.03        0.06      0.82 o 
  -6  -4   4        0.09        0.32      0.41 o 
  -5  -4   4        1.85        2.34      0.46 o 
  -4  -4   4      103.32       90.21      6.84 o 
  -3  -4   4      154.56      157.06      5.05 o 
  -2  -4   4      222.63      244.97      4.64 o 
  -1  -4   4      737.85      694.13     34.25 o 
   0  -4   4     2609.04     2507.89      6.38 o 
   1  -4   4      171.90      171.26     15.73 o 
   2  -4   4       48.34       68.77      9.51 o 
   3  -4   4      115.69      117.48      3.98 o 
   4  -4   4       40.39       42.47      5.15 o 
   5  -4   4       24.75       21.94      1.05 o 
   6  -4   4        1.63        2.84      2.29 o 
  -6  -3   4        3.89        4.40      4.91 o 
  -5  -3   4       16.48       20.64      2.57 o 
  -4  -3   4       18.72       17.31      2.94 o 
  -3  -3   4      167.12      172.93      6.23 o 
  -2  -3   4       92.03       94.42      5.06 o 
  -1  -3   4        7.58        8.55      0.35 o 
   0  -3   4      182.69      181.48     11.21 o 
   1  -3   4      119.01      115.20      5.27 o 
   2  -3   4       60.22       63.43      3.16 o 
   3  -3   4        1.27        1.36      0.47 o 
   4  -3   4       10.99       10.79      2.09 o 
   5  -3   4        6.50        8.33      5.00 o 
   6  -3   4       11.01       12.67      0.92 o 
  -6  -2   4        0.45        0.89      0.64 o 
  -5  -2   4        0.22        0.68      0.44 o 
  -4  -2   4        5.21       12.32      3.64 o 
  -3  -2   4       81.90       85.11      3.03 o 
  -2  -2   4      193.03      208.88      6.54 o 
  -1  -2   4        2.59        3.19      0.98 o 
   0  -2   4      140.28      141.56      4.99 o 
   1  -2   4      103.14       97.90      3.69 o 
   2  -2   4      317.94      319.61      5.23 o 
   3  -2   4       58.04       65.31     11.27 o 
   4  -2   4        2.30        5.22      3.62 o 
   5  -2   4       12.64       12.07      1.53 o 
   6  -2   4        4.48        6.22      4.47 o 
  -6  -1   4        3.50        5.11      2.68 o 
  -5  -1   4       26.75       26.98      2.75 o 
  -4  -1   4       28.04       25.07      2.61 o 
  -3  -1   4        0.83        3.92      3.10 o 
  -2  -1   4      508.83      508.61     39.88 o 
  -1  -1   4      215.93      217.12     15.03 o 
   0  -1   4      197.93      197.27      5.51 o 
   1  -1   4        0.92        8.03      5.13 o 
   2  -1   4      765.53      762.98     14.74 o 
   3  -1   4      113.67      125.89      4.94 o 
   4  -1   4       19.50       23.24      7.42 o 
   5  -1   4       39.79       44.41      3.79 o 
   6  -1   4        2.66        4.25      2.78 o 
  -6   0   4       29.37       32.11      6.97 o 
  -5   0   4      158.14      160.99      3.58 o 
  -4   0   4        7.84       10.33      1.27 o 
  -3   0   4       52.47       58.58      4.65 o 
  -2   0   4      776.71      713.04      2.72 o 
  -1   0   4       24.50       34.64     20.78 o 
   0   0   4      133.88      152.97     11.82 o 
   1   0   4      268.89      248.68      4.91 o 
   2   0   4      457.36      440.16      4.78 o 
   3   0   4       34.97       36.33      1.93 o 
   4   0   4       41.03       50.64      8.43 o 
   5   0   4       67.32       57.29      2.61 o 
   6   0   4        0.01        0.00      0.85 o 
  -6   1   4       35.34       31.12      3.58 o 
  -5   1   4       32.96       40.73      6.79 o 
  -4   1   4       42.34       46.67      3.23 o 
  -3   1   4       57.05       60.87      4.83 o 
  -2   1   4      225.47      217.93     13.09 o 
  -1   1   4       14.21       14.04      1.36 o 
   0   1   4      444.42      446.88     11.19 o 
   1   1   4      169.20      180.50      6.43 o 
   2   1   4      270.42      275.22      4.71 o 
   3   1   4       33.31       38.55      4.00 o 
   4   1   4        1.17        3.06      5.60 o 
   5   1   4        4.02        5.66      4.87 o 
   6   1   4        1.98        2.78      1.45 o 
  -6   2   4        1.07        2.94      2.38 o 
  -5   2   4       10.81        9.25      6.71 o 
  -4   2   4      244.14      223.89      4.00 o 
  -3   2   4       39.92       53.80     11.01 o 
  -2   2   4        4.91        3.78      0.82 o 
  -1   2   4       49.20       60.97      6.40 o 
   0   2   4      170.02      162.66      1.45 o 
   1   2   4      514.12      450.53     12.44 o 
   2   2   4       95.92      105.53      5.43 o 
   3   2   4        0.01        0.09      0.33 o 
   4   2   4       28.28       32.63      4.84 o 
   5   2   4        0.64        1.11      0.70 o 
   6   2   4        0.91        1.51      0.77 o 
  -6   3   4        4.99        6.58      3.41 o 
  -5   3   4       30.32       34.77      2.39 o 
  -4   3   4       25.45       33.31     13.53 o 
  -3   3   4        1.50        2.61      1.58 o 
  -2   3   4      210.66      214.45      7.44 o 
  -1   3   4       52.90       52.30      2.20 o 
   0   3   4      311.97      337.06     22.41 o 
   1   3   4       23.74       30.82      6.36 o 
   2   3   4      354.14      317.46     12.30 o 
   3   3   4       87.79       80.50      3.41 o 
   4   3   4       12.39       13.21      1.02 o 
   5   3   4       19.31       21.42      4.21 o 
  -6   4   4        4.08        6.71      2.90 o 
  -5   4   4       17.71       18.80      2.33 o 
  -4   4   4       35.59       32.38      2.68 o 
  -3   4   4      145.53      158.67      7.70 o 
  -2   4   4       47.59       48.69      3.95 o 
  -1   4   4       16.59       21.60      6.77 o 
   0   4   4     1277.78     1261.54      5.18 o 
   1   4   4       10.05        9.53      1.67 o 
   2   4   4      177.72      160.58     10.37 o 
   3   4   4      238.49      248.22      5.91 o 
   4   4   4        3.20        9.49      3.66 o 
   5   4   4        0.04        0.10      0.28 o 
  -6   5   4        0.11        0.00      0.92 o 
  -5   5   4       11.92       16.43      2.47 o 
  -4   5   4       52.99       47.71      2.16 o 
  -3   5   4       27.88       43.12     13.49 o 
  -2   5   4       42.37       52.72      5.33 o 
  -1   5   4       98.91      103.05     10.46 o 
   0   5   4      891.15      825.74     29.48 o 
   1   5   4      156.81      142.01      4.79 o 
   2   5   4       74.32       97.75     10.34 o 
   3   5   4        4.02       10.46      2.92 o 
   4   5   4       13.25       10.07      5.97 o 
   5   5   4        1.50        3.19      1.96 o 
  -6   6   4        2.68        4.95      4.68 o 
  -5   6   4       27.63       31.96      1.05 o 
  -4   6   4       36.78       38.40      2.73 o 
  -3   6   4        4.41        5.92      3.01 o 
  -2   6   4       13.72       20.58      5.80 o 
  -1   6   4       72.89       75.17      3.83 o 
   0   6   4        2.22        2.89      0.63 o 
   1   6   4       82.65       84.65      5.26 o 
   2   6   4       43.77       37.53      2.44 o 
   3   6   4        1.43        2.39      1.01 o 
   4   6   4        4.32        4.14      0.69 o 
   5   6   4        0.51        0.86      1.15 o 
  -5   7   4        0.25        0.00      0.34 o 
  -4   7   4        7.96       10.09      6.50 o 
  -3   7   4       41.19       45.18      3.31 o 
  -2   7   4       28.35       26.26      5.48 o 
  -1   7   4       92.32      116.43     16.89 o 
   0   7   4       54.54       60.34      4.36 o 
   1   7   4        1.57        1.89      0.75 o 
   2   7   4       51.89       45.54      2.52 o 
   3   7   4        5.18        7.98      4.06 o 
   4   7   4        1.02        0.70      0.18 o 
  -5   8   4        1.38        3.48      2.51 o 
  -4   8   4        1.09        1.49      0.92 o 
  -3   8   4       64.04       62.30      2.16 o 
  -2   8   4      126.47      120.25      1.65 o 
  -1   8   4        1.51        1.44      0.36 o 
   0   8   4       98.99       92.33      3.44 o 
   1   8   4        5.04        5.73      3.78 o 
   2   8   4        5.83        8.14      1.12 o 
   3   8   4        5.00        3.95      0.89 o 
   4   8   4        6.83        7.51      2.46 o 
  -5   9   4       38.06       47.36      9.08 o 
  -4   9   4        6.17        8.21      4.39 o 
  -3   9   4       82.22       80.10      4.83 o 
  -2   9   4       18.39       17.15      3.57 o 
  -1   9   4        8.86       12.52      6.73 o 
   0   9   4       20.23       21.74      3.03 o 
   1   9   4       47.92       55.84      7.85 o 
   2   9   4        0.72        1.10      0.09 o 
   3   9   4        1.69        2.49      1.12 o 
   4   9   4        1.13        1.61      0.75 o 
  -4  10   4        0.27        0.87      0.96 o 
  -3  10   4       64.24       64.42      4.25 o 
  -2  10   4        0.00        0.11      0.18 o 
  -1  10   4        1.95        2.64      1.56 o 
   0  10   4       15.76       20.30      3.67 o 
   1  10   4        0.35        1.21      0.87 o 
   2  10   4        9.53        8.51      4.24 o 
   3  10   4        2.37        3.54      1.61 o 
  -4  11   4        0.01        0.05      0.91 o 
  -3  11   4        3.09        5.01      1.59 o 
  -2  11   4        3.25        4.04      0.99 o 
  -1  11   4       18.64       27.06      6.76 o 
   0  11   4        4.12        3.46      1.95 o 
   1  11   4        1.21        2.57      1.90 o 
   2  11   4        7.16        8.66      3.75 o 
  -3  12   4        4.42        4.24      0.99 o 
  -2  12   4        0.55        1.80      1.10 o 
  -1  12   4        0.74        1.85      0.73 o 
   0  12   4        3.68        3.37      1.95 o 
   1  12   4        3.29        4.22      3.28 o 
   2  12   4        1.92        2.50      2.70 o 
  -2  13   4        0.02        0.00      0.92 o 
  -1  13   4        2.97        4.22      3.67 o 
   0  13   4        2.07        3.03      3.03 o 
   0 -13   5        0.06        0.28      0.18 o 
   1 -13   5       10.95       11.01     12.75 o 
  -2 -12   5        0.01        0.09      0.84 o 
  -1 -12   5        8.15        7.80      9.72 o 
   0 -12   5        5.96        8.16      7.80 o 
   1 -12   5        0.04        0.11      0.23 o 
   2 -12   5        8.04        8.37      2.90 o 
  -3 -11   5        0.17        0.11      0.46 o 
  -2 -11   5        0.71        1.09      0.69 o 
  -1 -11   5        9.80        9.91      0.18 o 
   0 -11   5        0.29        0.22      0.32 o 
   1 -11   5        7.67        8.64      1.30 o 
   2 -11   5        5.76        6.17      1.16 o 
   3 -11   5        2.40        4.57      3.25 o 
  -3 -10   5        0.14        0.15      0.91 o 
  -2 -10   5       17.04       21.22      5.14 o 
  -1 -10   5        2.37        2.80      1.08 o 
   0 -10   5        4.09        4.47      3.36 o 
   1 -10   5        3.31        2.95      1.61 o 
   2 -10   5        9.54        8.91      1.17 o 
   3 -10   5       55.04       53.47      7.70 o 
   4 -10   5        3.62        4.90      3.57 o 
  -4  -9   5        2.30        4.16      2.33 o 
  -3  -9   5        1.05        1.43      1.33 o 
  -2  -9   5       65.23       59.02      3.35 o 
  -1  -9   5       36.06       34.03      1.71 o 
   0  -9   5       14.71       18.24      2.63 o 
   1  -9   5       42.35       39.86      0.57 o 
   2  -9   5      183.88      181.02      3.33 o 
   3  -9   5      101.47      103.18      5.28 o 
   4  -9   5        1.63        1.90      1.40 o 
  -4  -8   5        0.27        0.43      0.27 o 
  -3  -8   5       13.58       14.43      2.84 o 
  -2  -8   5       13.91       18.24      2.66 o 
  -1  -8   5       57.74       62.69      3.35 o 
   0  -8   5      116.33      119.25      2.13 o 
   1  -8   5       34.49       40.63      4.76 o 
   2  -8   5      112.72      138.27      5.20 o 
   3  -8   5        1.70        2.28      1.51 o 
   4  -8   5        3.10        6.22      3.46 o 
   5  -8   5        0.14        0.09      0.09 o 
  -5  -7   5        2.82        3.37      0.97 o 
  -4  -7   5       11.30       12.78      2.24 o 
  -3  -7   5        2.91        4.48      0.83 o 
  -2  -7   5       72.35       79.15      4.66 o 
  -1  -7   5       11.04       14.56      1.25 o 
   0  -7   5       82.29       77.58      0.80 o 
   1  -7   5       94.04       97.14      5.27 o 
   2  -7   5       56.04       56.75      3.16 o 
   3  -7   5        0.86        1.24      1.22 o 
   4  -7   5        7.25        9.70      4.42 o 
   5  -7   5        0.50        0.55      0.26 o 
  -5  -6   5        0.08        0.17      0.09 o 
  -4  -6   5        5.94        7.62      2.69 o 
  -3  -6   5       22.49       27.33      3.31 o 
  -2  -6   5        2.49        2.49      0.56 o 
  -1  -6   5        2.16        2.18      0.49 o 
   0  -6   5       20.05       18.11      1.60 o 
   1  -6   5        3.13        4.77      2.24 o 
   2  -6   5       23.98       27.55      3.42 o 
   3  -6   5       24.06       24.92      2.08 o 
   4  -6   5       32.51       32.54      2.47 o 
   5  -6   5       34.77       33.23      2.95 o 
  -5  -5   5       12.81       13.63      1.97 o 
  -4  -5   5       14.45       17.34      3.01 o 
  -3  -5   5      143.30      142.72      3.38 o 
  -2  -5   5       69.26       61.38      7.77 o 
  -1  -5   5        6.21        9.99      4.25 o 
   0  -5   5      149.30      146.43      3.17 o 
   1  -5   5        0.70        0.89      0.46 o 
   2  -5   5       69.20       62.57      4.13 o 
   3  -5   5      106.39      104.77      4.40 o 
   4  -5   5       62.45       60.57      6.36 o 
   5  -5   5        1.55        1.51      0.73 o 
  -6  -4   5        0.74        1.08      0.53 o 
  -5  -4   5        0.58        1.11      0.71 o 
  -4  -4   5      330.49      298.47      7.30 o 
  -3  -4   5      657.49      630.89     18.12 o 
  -2  -4   5      150.16      175.11      5.83 o 
  -1  -4   5       80.56       75.87     11.75 o 
   0  -4   5       47.85       53.74      1.97 o 
   1  -4   5        1.53        7.46      2.91 o 
   2  -4   5       82.85       79.73      2.62 o 
   3  -4   5        4.28        6.26      3.26 o 
   4  -4   5        5.32        6.13      2.98 o 
   5  -4   5       11.91       12.39      0.73 o 
  -6  -3   5        3.58        3.72      1.28 o 
  -5  -3   5       20.93       25.41      3.72 o 
  -4  -3   5      119.09      145.58      8.45 o 
  -3  -3   5        5.63        9.78      2.28 o 
  -2  -3   5      198.41      192.04      5.11 o 
  -1  -3   5        0.01        0.00      0.65 o 
   0  -3   5      289.82      297.09      4.65 o 
   1  -3   5        7.09        6.74      1.11 o 
   2  -3   5       44.59       41.30      1.41 o 
   3  -3   5        8.92        7.53      1.19 o 
   4  -3   5       24.88       24.26      3.68 o 
   5  -3   5        1.85        3.57      2.22 o 
  -6  -2   5        0.12        0.13      0.09 o 
  -5  -2   5        3.50        5.21      4.59 o 
  -4  -2   5       25.11       26.39      2.18 o 
  -3  -2   5        5.59        7.81      4.25 o 
  -2  -2   5      102.56      126.69     17.95 o 
  -1  -2   5      139.03      166.06      7.17 o 
   0  -2   5      447.67      418.66      7.42 o 
   1  -2   5      392.14      371.88      9.70 o 
   2  -2   5       44.59       44.38      2.65 o 
   3  -2   5       26.01       28.90      2.05 o 
   4  -2   5       26.94       31.14      2.90 o 
   5  -2   5        3.07        3.07      3.15 o 
   6  -2   5        5.04        6.33      6.15 o 
  -6  -1   5        3.94        4.95      3.03 o 
  -5  -1   5       13.85       14.17      2.29 o 
  -4  -1   5       16.00       27.01      7.10 o 
  -3  -1   5        6.43       10.88      5.59 o 
  -2  -1   5      413.92      467.26     27.51 o 
  -1  -1   5     1055.77     1047.17     13.38 o 
   0  -1   5      619.75      621.38     24.54 o 
   1  -1   5       15.25       28.44      6.04 o 
   2  -1   5     1155.80     1118.70     45.08 o 
   3  -1   5       63.74       86.74     11.26 o 
   4  -1   5        1.39        2.10      1.63 o 
   5  -1   5        0.52        1.27      0.55 o 
   6  -1   5        3.28        3.30      4.13 o 
  -6   0   5        9.28       17.32      6.62 o 
  -5   0   5        1.44        3.88      2.16 o 
  -4   0   5        0.29        0.74      0.43 o 
  -3   0   5        2.27        5.02      1.36 o 
  -2   0   5      740.73      683.53     53.63 o 
  -1   0   5      190.59      186.26      8.47 o 
   0   0   5      120.89      141.63      3.95 o 
   1   0   5     1680.37     1652.18     46.57 o 
   2   0   5     1757.68     1751.18      5.86 o 
   3   0   5        5.35        4.31      3.92 o 
   4   0   5        0.28        1.77      1.01 o 
   5   0   5        0.62        1.87      1.88 o 
   6   0   5        0.15        0.09      0.09 o 
  -6   1   5        6.92        9.54     10.18 o 
  -5   1   5        0.72        0.64      0.23 o 
  -4   1   5       31.80       31.24      7.75 o 
  -3   1   5       58.77       82.87      6.66 o 
  -2   1   5      115.94      125.27      6.24 o 
  -1   1   5      616.09      631.21     42.31 o 
   0   1   5      376.51      353.61      4.85 o 
   1   1   5      617.38      605.04     12.28 o 
   2   1   5       38.09       37.69      1.71 o 
   3   1   5       13.81       13.73      2.93 o 
   4   1   5       28.66       29.44      3.59 o 
   5   1   5        2.74        4.43      2.38 o 
  -6   2   5        0.82        0.55      0.46 o 
  -5   2   5        5.59        6.12      1.00 o 
  -4   2   5       30.55       32.56      2.94 o 
  -3   2   5       71.25       73.75      9.42 o 
  -2   2   5      771.96      765.66     22.91 o 
  -1   2   5      255.15      264.61      5.53 o 
   0   2   5      252.93      261.80      4.74 o 
   1   2   5       27.67       35.18      4.90 o 
   2   2   5       10.62       11.40      1.88 o 
   3   2   5      158.43      156.28      7.08 o 
   4   2   5        8.75        7.20      1.61 o 
   5   2   5        6.50       11.99      5.48 o 
  -6   3   5        0.68        1.13      0.73 o 
  -5   3   5       11.43       10.00      2.43 o 
  -4   3   5       31.87       27.08      2.29 o 
  -3   3   5      141.92      153.12      5.12 o 
  -2   3   5      105.61      110.55     10.90 o 
  -1   3   5      151.18      148.21      3.58 o 
   0   3   5      187.76      194.32      4.23 o 
   1   3   5       11.14       10.83      0.89 o 
   2   3   5        9.64        9.72      6.81 o 
   3   3   5       18.72       22.08      2.64 o 
   4   3   5       43.75       48.16      7.40 o 
   5   3   5       16.03       25.21      5.78 o 
  -6   4   5        3.81        4.79      3.49 o 
  -5   4   5      105.17      110.88      6.19 o 
  -4   4   5      297.51      284.63      7.89 o 
  -3   4   5      683.87      604.04     15.97 o 
  -2   4   5       40.97       42.60      6.92 o 
  -1   4   5        1.39        1.35      0.26 o 
   0   4   5       16.07       23.57      3.38 o 
   1   4   5       16.54       14.55      2.56 o 
   2   4   5       18.88       17.77      5.54 o 
   3   4   5       15.37       23.62      6.71 o 
   4   4   5        4.25        6.20      2.57 o 
   5   4   5        1.57        3.30      2.19 o 
  -6   5   5        0.96        2.84      1.74 o 
  -5   5   5        8.27       10.00     10.37 o 
  -4   5   5      927.33      882.48     43.10 o 
  -3   5   5       57.13       76.59     14.68 o 
  -2   5   5        0.15        0.58      2.75 o 
  -1   5   5      158.49      165.46      4.13 o 
   0   5   5        2.05        1.32      0.50 o 
   1   5   5       32.42       36.28      5.44 o 
   2   5   5       28.04       26.39      1.97 o 
   3   5   5       23.37       18.81      3.39 o 
   4   5   5        0.04        0.26      0.24 o 
   5   5   5        0.02        0.00      0.90 o 
  -6   6   5        0.04        0.00      0.34 o 
  -5   6   5       19.49       18.99      8.35 o 
  -4   6   5       64.96       59.90      4.31 o 
  -3   6   5       89.16       93.67      4.41 o 
  -2   6   5        0.00        0.00      0.18 o 
  -1   6   5       16.89       22.86      7.61 o 
   0   6   5      249.02      224.12      3.68 o 
   1   6   5        0.75        1.86      1.08 o 
   2   6   5       27.75       36.17      4.82 o 
   3   6   5       12.80       11.89      0.97 o 
   4   6   5        1.31        0.83      0.60 o 
   5   6   5        0.62        0.99      0.62 o 
  -5   7   5       44.86       41.15      2.48 o 
  -4   7   5       14.74       16.48      3.15 o 
  -3   7   5        6.10        7.47      4.86 o 
  -2   7   5       22.96       23.77      2.71 o 
  -1   7   5       82.18       95.55      8.49 o 
   0   7   5      150.27      140.61      2.68 o 
   1   7   5       62.53       54.86      5.89 o 
   2   7   5       86.27       79.39      7.15 o 
   3   7   5        9.36       10.94      1.52 o 
   4   7   5        0.08        0.21      0.32 o 
  -5   8   5        0.17        0.10      0.55 o 
  -4   8   5       49.87       56.93      3.73 o 
  -3   8   5        8.30        7.28      2.73 o 
  -2   8   5       11.09       11.91      1.70 o 
  -1   8   5       21.82       20.62      1.35 o 
   0   8   5      207.61      208.75      2.69 o 
   1   8   5      208.24      208.40      6.55 o 
   2   8   5      142.87      144.12      3.90 o 
   3   8   5        0.60        1.01      0.67 o 
   4   8   5        7.00        6.42      1.17 o 
  -5   9   5        3.64        4.69      4.18 o 
  -4   9   5        6.26        6.72      0.82 o 
  -3   9   5        0.00        0.11      0.23 o 
  -2   9   5        1.69        1.74      0.75 o 
  -1   9   5        7.92        7.94      5.15 o 
   0   9   5       13.09       13.86      1.93 o 
   1   9   5      110.09      111.58      2.20 o 
   2   9   5        3.33        4.36      3.35 o 
   3   9   5        0.11        0.42      0.73 o 
  -4  10   5        1.51        3.21      1.48 o 
  -3  10   5        7.69        7.29      1.19 o 
  -2  10   5       26.71       28.40      5.83 o 
  -1  10   5       15.67       21.62      2.70 o 
   0  10   5        7.51        6.24      3.76 o 
   1  10   5       17.06       21.17      2.81 o 
   2  10   5        3.14        3.97      2.69 o 
   3  10   5        0.76        1.13      0.72 o 
  -4  11   5        0.11        0.79      0.64 o 
  -3  11   5        0.01        0.12      0.08 o 
  -2  11   5       22.35       23.65      1.27 o 
  -1  11   5        0.06        0.10      0.46 o 
   0  11   5       25.99       26.46      4.05 o 
   1  11   5        3.32        4.20      2.61 o 
   2  11   5        0.40        0.76      0.45 o 
  -3  12   5        0.93        1.83      1.65 o 
  -2  12   5        0.69        1.33      0.81 o 
  -1  12   5        0.01        0.00      0.65 o 
   0  12   5       11.63       10.39      4.83 o 
   1  12   5        0.63        1.00      0.62 o 
  -1  13   5       14.06       19.17      3.76 o 
  -2 -12   6        0.82        1.74      1.38 o 
  -1 -12   6        7.99        9.82     10.27 o 
   0 -12   6        0.40        0.92      0.73 o 
   1 -12   6        7.36        9.58      6.19 o 
   2 -12   6        0.64        0.72      0.46 o 
  -3 -11   6        1.79        2.35      1.78 o 
  -2 -11   6       22.87       25.05      3.26 o 
  -1 -11   6        1.99        2.29      1.93 o 
   0 -11   6        0.01        0.11      0.18 o 
   1 -11   6        5.25        4.92      1.00 o 
   2 -11   6        0.13        0.46      0.43 o 
   3 -11   6        2.35        3.59      1.14 o 
  -3 -10   6        3.84        3.10      0.98 o 
  -2 -10   6       13.87       12.57      3.30 o 
  -1 -10   6       26.72       25.93      4.08 o 
   0 -10   6       18.80       20.46      5.14 o 
   1 -10   6        0.01        0.00      0.88 o 
   2 -10   6        2.06        4.68      2.23 o 
   3 -10   6       30.13       35.96      5.50 o 
   4 -10   6        3.61        3.94      4.31 o 
  -4  -9   6       38.73       38.39      3.98 o 
  -3  -9   6        1.37        0.83      0.55 o 
  -2  -9   6        0.27        0.22      0.50 o 
  -1  -9   6       48.99       44.99      2.55 o 
   0  -9   6        3.95        5.51      3.84 o 
   1  -9   6       11.35       11.74      1.11 o 
   2  -9   6        2.75        4.27      0.94 o 
   3  -9   6       83.29       80.48      1.89 o 
   4  -9   6        0.02        0.10      0.55 o 
  -4  -8   6       18.83       24.46      6.34 o 
  -3  -8   6       24.49       20.91      1.54 o 
  -2  -8   6      140.91      135.61      1.61 o 
  -1  -8   6       57.29       53.06      2.84 o 
   0  -8   6       28.48       26.98      6.88 o 
   1  -8   6       24.14       29.82      4.41 o 
   2  -8   6        9.16        8.77      1.25 o 
   3  -8   6        1.75        2.97      1.05 o 
   4  -8   6        4.44        7.56      4.62 o 
  -5  -7   6        4.01        5.55      4.39 o 
  -4  -7   6        0.02        0.00      0.65 o 
  -3  -7   6       15.77       16.74      1.99 o 
  -2  -7   6       63.46       60.54      4.45 o 
  -1  -7   6        4.98        6.11      0.61 o 
   0  -7   6       28.74       31.23      4.98 o 
   1  -7   6        3.58        5.08      1.97 o 
   2  -7   6      158.27      151.11      4.53 o 
   3  -7   6       35.22       33.21      1.96 o 
   4  -7   6        7.04        6.35      1.51 o 
   5  -7   6        2.54        3.76      3.39 o 
  -5  -6   6        1.76        2.48      1.49 o 
  -4  -6   6       29.33       30.19      0.64 o 
  -3  -6   6        9.99        9.17      0.91 o 
  -2  -6   6        0.25        0.78      0.40 o 
  -1  -6   6        0.01        0.24      0.44 o 
   0  -6   6       12.36       13.64      2.58 o 
   1  -6   6       49.71       60.20      6.83 o 
   2  -6   6        8.98       15.94      4.98 o 
   3  -6   6      178.04      175.32      5.53 o 
   4  -6   6        5.80        7.41      2.29 o 
   5  -6   6        0.18        0.21      0.73 o 
  -5  -5   6        1.34        2.34      1.63 o 
  -4  -5   6        2.12        1.79      1.55 o 
  -3  -5   6        2.66        3.43      0.63 o 
  -2  -5   6      505.92      478.88      8.82 o 
  -1  -5   6      119.10      122.78      2.82 o 
   0  -5   6      152.33      163.35      8.83 o 
   1  -5   6      528.58      487.01      5.54 o 
   2  -5   6       65.94       58.37      2.98 o 
   3  -5   6        3.00        3.28      0.52 o 
   4  -5   6       60.62       63.22      8.22 o 
   5  -5   6        6.37        5.14      4.76 o 
  -5  -4   6       16.92       20.14      2.38 o 
  -4  -4   6        2.60        2.80      2.04 o 
  -3  -4   6       18.49       23.77      7.20 o 
  -2  -4   6       14.83       14.42      2.36 o 
  -1  -4   6       36.23       46.11      7.46 o 
   0  -4   6        6.15        9.32      3.57 o 
   1  -4   6      451.12      437.03     10.14 o 
   2  -4   6      197.26      199.57      5.18 o 
   3  -4   6       64.82       65.81     10.65 o 
   4  -4   6        0.86        2.53      3.07 o 
   5  -4   6        6.57        8.55      6.66 o 
  -6  -3   6        8.05       10.85      5.77 o 
  -5  -3   6        1.40        1.32      0.81 o 
  -4  -3   6       86.42       86.72      4.32 o 
  -3  -3   6        2.09        2.04      0.78 o 
  -2  -3   6       40.04       62.18     10.37 o 
  -1  -3   6      357.83      375.67      8.87 o 
   0  -3   6      205.22      208.39      3.03 o 
   1  -3   6        0.28        0.37      0.18 o 
   2  -3   6       71.55       67.04      1.01 o 
   3  -3   6       51.00       46.18      0.43 o 
   4  -3   6        7.41       12.53      3.98 o 
   5  -3   6        9.47       11.59      8.95 o 
  -6  -2   6        2.26        3.15      1.61 o 
  -5  -2   6        0.08        0.10      0.55 o 
  -4  -2   6       15.65       19.95      4.53 o 
  -3  -2   6       14.49       14.23      0.69 o 
  -2  -2   6      326.58      331.10      5.19 o 
  -1  -2   6        2.30        7.45      4.28 o 
   0  -2   6      991.37     1004.72     29.18 o 
   1  -2   6      219.01      203.59      7.97 o 
   2  -2   6       86.94       81.35      6.10 o 
   3  -2   6        4.36        9.08      3.00 o 
   4  -2   6        2.78        4.44      3.35 o 
   5  -2   6        0.02        0.13      0.14 o 
  -6  -1   6        4.23        5.96      3.78 o 
  -5  -1   6        7.31       10.09     11.37 o 
  -4  -1   6        9.77       14.02      5.42 o 
  -3  -1   6      154.88      164.74      4.96 o 
  -2  -1   6        4.78        7.30      3.66 o 
  -1  -1   6      328.45      330.02      3.03 o 
   0  -1   6        1.29        1.46      0.41 o 
   1  -1   6       15.12       24.45      3.55 o 
   2  -1   6      214.65      215.85      6.58 o 
   3  -1   6        5.43        5.89      0.45 o 
   4  -1   6        0.12        0.31      0.69 o 
   5  -1   6        6.16        5.06      0.69 o 
  -6   0   6       10.14       17.46      5.99 o 
  -5   0   6       12.59       19.71      4.30 o 
  -4   0   6      105.98      103.09      4.63 o 
  -3   0   6       12.63       15.62      1.33 o 
  -2   0   6      430.94      450.63     39.05 o 
  -1   0   6       44.94       43.32      2.38 o 
   0   0   6      359.77      349.83      4.16 o 
   1   0   6      112.94      111.07      0.78 o 
   2   0   6      139.94      163.75      5.10 o 
   3   0   6        0.47        0.74      0.43 o 
   4   0   6       17.69       27.26      5.16 o 
   5   0   6        0.20        0.45      0.28 o 
  -6   1   6        0.24        0.64      0.46 o 
  -5   1   6       48.32       44.77      6.01 o 
  -4   1   6        2.82        4.77      1.59 o 
  -3   1   6       35.31       42.69      3.55 o 
  -2   1   6      481.01      493.50     36.87 o 
  -1   1   6      183.91      212.45      5.77 o 
   0   1   6       93.55       98.97      7.29 o 
   1   1   6      176.73      168.95      4.36 o 
   2   1   6       44.38       54.04      4.29 o 
   3   1   6        6.28       10.70      1.27 o 
   4   1   6       22.07       18.81      1.33 o 
   5   1   6        3.34        5.27      3.56 o 
  -6   2   6        0.08        0.11      0.23 o 
  -5   2   6       18.81       19.92      3.03 o 
  -4   2   6        2.08        2.61      1.41 o 
  -3   2   6       21.25       20.34      1.60 o 
  -2   2   6       60.01       65.54      7.21 o 
  -1   2   6        0.20        0.19      0.95 o 
   0   2   6      257.12      275.37      5.04 o 
   1   2   6      589.83      546.20      6.09 o 
   2   2   6       70.08       65.73      5.76 o 
   3   2   6       29.29       29.52      0.49 o 
   4   2   6        0.12        0.37      3.03 o 
   5   2   6        4.04        4.93      3.42 o 
  -6   3   6        6.95        8.28      4.58 o 
  -5   3   6       16.20       19.40      2.51 o 
  -4   3   6        7.21        9.90      3.84 o 
  -3   3   6        0.20        0.86      0.62 o 
  -2   3   6        3.65        8.04      3.03 o 
  -1   3   6       44.78       55.10      5.30 o 
   0   3   6        5.27        9.89      3.13 o 
   1   3   6        6.45       24.43      5.39 o 
   2   3   6       65.32       59.85      1.97 o 
   3   3   6        0.17        0.13      0.16 o 
   4   3   6       18.13       23.04      3.15 o 
   5   3   6        2.21        3.57      2.24 o 
  -6   4   6        1.17        2.06      1.24 o 
  -5   4   6        4.38        4.55      1.99 o 
  -4   4   6        2.29        1.02      0.81 o 
  -3   4   6       88.83       85.00      1.95 o 
  -2   4   6        2.06        3.11      1.97 o 
  -1   4   6      148.25      143.45      4.35 o 
   0   4   6       15.53       16.27      3.77 o 
   1   4   6      105.48      108.32      2.62 o 
   2   4   6        7.23       16.25      6.91 o 
   3   4   6       26.10       30.50      4.01 o 
   4   4   6        6.80        8.65      3.04 o 
   5   4   6        0.19        0.51      0.60 o 
  -6   5   6       14.16       18.31      4.42 o 
  -5   5   6        0.60        0.63      0.36 o 
  -4   5   6       20.10       23.49      4.02 o 
  -3   5   6      118.72      127.35      5.00 o 
  -2   5   6        8.11        6.82      1.79 o 
  -1   5   6       71.12       71.09      5.56 o 
   0   5   6        2.77        3.04      0.30 o 
   1   5   6        8.34        7.19      1.98 o 
   2   5   6       46.65       48.04      3.59 o 
   3   5   6        8.46       10.49      1.62 o 
   4   5   6        1.17        1.35      0.36 o 
   5   5   6        0.61        0.53      0.46 o 
  -5   6   6        5.16        6.91      2.80 o 
  -4   6   6        0.10        1.10      3.16 o 
  -3   6   6       27.94       33.56      6.44 o 
  -2   6   6       55.04       59.50      6.77 o 
  -1   6   6       94.14       89.69      2.54 o 
   0   6   6       29.71       28.39      1.27 o 
   1   6   6       10.17        9.55      4.16 o 
   2   6   6        0.34        0.09      0.87 o 
   3   6   6        0.16        0.27      0.26 o 
   4   6   6        0.26        0.64      0.43 o 
  -5   7   6       38.88       53.03     13.76 o 
  -4   7   6        1.06        1.01      0.63 o 
  -3   7   6        2.67        2.54      1.44 o 
  -2   7   6        0.37        0.46      0.47 o 
  -1   7   6       35.61       36.94      2.48 o 
   0   7   6       77.48       72.23      4.75 o 
   1   7   6       41.88       37.69      5.70 o 
   2   7   6        2.90        4.78      4.19 o 
   3   7   6        2.71        5.10      3.54 o 
   4   7   6        4.63        3.97      0.70 o 
  -5   8   6       17.42       17.25      5.69 o 
  -4   8   6       10.47       11.22      0.78 o 
  -3   8   6        3.89        5.79      2.88 o 
  -2   8   6       18.62       28.16      8.00 o 
  -1   8   6       81.69       77.69      2.02 o 
   0   8   6       10.53       10.42      4.74 o 
   1   8   6       14.03       20.00      3.69 o 
   2   8   6      160.16      145.99      8.58 o 
   3   8   6        7.69        7.66      6.39 o 
   4   8   6        0.65        1.20      0.96 o 
  -5   9   6        0.09        0.83      0.55 o 
  -4   9   6       14.47       11.87      2.76 o 
  -3   9   6        6.21        7.85      6.01 o 
  -2   9   6       81.66       78.58      5.92 o 
  -1   9   6        0.87        1.89      1.16 o 
   0   9   6       18.01       32.40      8.55 o 
   1   9   6       44.22       45.54      2.29 o 
   2   9   6       22.24       24.53      2.36 o 
   3   9   6        0.07        0.05      0.89 o 
  -4  10   6        0.04        0.20      0.28 o 
  -3  10   6        4.87        5.60      2.74 o 
  -2  10   6        8.85       13.54      3.16 o 
  -1  10   6        3.27        4.46      4.06 o 
   0  10   6       28.17       31.20      5.87 o 
   1  10   6        0.49        0.42      0.17 o 
   2  10   6        0.10        1.23      1.56 o 
   3  10   6        0.03        0.00      0.92 o 
  -3  11   6        5.83        7.02      4.43 o 
  -2  11   6        0.77        1.08      0.35 o 
  -1  11   6        2.21        3.36      2.11 o 
   0  11   6       22.20       25.70      2.35 o 
   1  11   6        7.35        7.80      5.96 o 
   2  11   6        1.28        2.21      1.67 o 
  -2  12   6        5.11        7.01      4.86 o 
  -1  12   6       10.39       10.17      0.27 o 
   0  12   6       13.25       17.53      3.35 o 
   1  12   6        0.05        0.00      0.92 o 
  -1 -12   7        0.24        0.37      0.28 o 
   0 -12   7        0.70        1.07      1.10 o 
   1 -12   7        9.60       11.17      1.38 o 
  -2 -11   7        1.06        1.65      1.28 o 
  -1 -11   7        6.84       11.19     10.82 o 
   0 -11   7        1.82        2.81      1.90 o 
   1 -11   7        1.87        2.65      1.87 o 
   2 -11   7        2.91        5.16      2.56 o 
   3 -11   7        9.39       10.94      6.60 o 
  -3 -10   7        0.25        0.10      0.32 o 
  -2 -10   7       10.33        9.53      3.26 o 
  -1 -10   7       12.92       18.84      3.60 o 
   0 -10   7       12.84       13.96      1.68 o 
   1 -10   7        8.92        8.24      5.92 o 
   2 -10   7        1.72        3.47      2.51 o 
   3 -10   7       31.96       31.65      5.25 o 
  -4  -9   7        8.90        9.25      3.39 o 
  -3  -9   7        0.00        0.11      0.18 o 
  -2  -9   7        3.47        2.53      0.55 o 
  -1  -9   7      106.36       96.64      0.37 o 
   0  -9   7        0.64        0.95      0.57 o 
   1  -9   7       15.74       18.46      4.78 o 
   2  -9   7       13.89       13.04      2.71 o 
   3  -9   7       35.71       36.36      3.11 o 
   4  -9   7        7.68       15.72      6.85 o 
  -4  -8   7        2.20        3.48      2.51 o 
  -3  -8   7        3.26        4.49      3.15 o 
  -2  -8   7       38.27       35.98      1.80 o 
  -1  -8   7        0.37        1.28      0.65 o 
   0  -8   7       27.93       30.96      3.94 o 
   1  -8   7        4.28        2.88      0.99 o 
   2  -8   7        2.50        3.57      1.06 o 
   3  -8   7        0.47        1.15      2.28 o 
   4  -8   7        3.92        5.11      2.68 o 
  -5  -7   7        0.01        0.00      0.92 o 
  -4  -7   7       24.52       27.35      4.13 o 
  -3  -7   7        9.10       13.96      1.08 o 
  -2  -7   7       38.26       33.27      1.99 o 
  -1  -7   7       47.22       45.89      4.47 o 
   0  -7   7        5.73        6.56      4.81 o 
   1  -7   7       45.83       56.78      5.36 o 
   2  -7   7       13.42       14.84      1.97 o 
   3  -7   7       27.50       29.81      5.22 o 
   4  -7   7        9.23        9.68      1.10 o 
  -5  -6   7        2.86        4.29      3.23 o 
  -4  -6   7        0.63        0.89      0.64 o 
  -3  -6   7        0.51        0.54      0.18 o 
  -2  -6   7       87.86       91.92     10.38 o 
  -1  -6   7       22.88       29.33      4.42 o 
   0  -6   7        2.43        2.04      0.79 o 
   1  -6   7       63.51       66.32      4.47 o 
   2  -6   7      100.41       90.95      4.24 o 
   3  -6   7       44.71       46.39      3.37 o 
   4  -6   7        7.52        8.99      5.14 o 
   5  -6   7        0.50        1.28      1.01 o 
  -5  -5   7        1.12        1.01      0.55 o 
  -4  -5   7      111.40      108.18      7.43 o 
  -3  -5   7      101.77      108.22      6.75 o 
  -2  -5   7      165.32      168.89      3.71 o 
  -1  -5   7       27.83       29.39      2.90 o 
   0  -5   7       54.41       48.89      1.26 o 
   1  -5   7       90.29       91.36      5.14 o 
   2  -5   7       38.07       50.19      8.09 o 
   3  -5   7        5.83        6.31      1.42 o 
   4  -5   7        0.70        1.00      0.53 o 
   5  -5   7        2.67        3.44      2.85 o 
  -5  -4   7       11.49       13.00      1.56 o 
  -4  -4   7        0.21        0.23      0.37 o 
  -3  -4   7      715.38      692.93     16.39 o 
  -2  -4   7       41.16       43.81      2.78 o 
  -1  -4   7       31.53       33.00      1.69 o 
   0  -4   7      253.57      239.09      1.83 o 
   1  -4   7        9.74        9.84      0.56 o 
   2  -4   7       41.79       41.29     17.23 o 
   3  -4   7       15.18       26.90      4.87 o 
   4  -4   7        0.63        0.91      0.71 o 
   5  -4   7        2.38        3.16      2.26 o 
  -6  -3   7        5.54        8.30      3.33 o 
  -5  -3   7        0.26        1.15      0.67 o 
  -4  -3   7       15.80       18.21      2.09 o 
  -3  -3   7        0.81        2.81      2.77 o 
  -2  -3   7      208.83      238.20      6.20 o 
  -1  -3   7        0.41        1.09      1.38 o 
   0  -3   7      218.46      207.89      4.26 o 
   1  -3   7       92.20       93.26      3.09 o 
   2  -3   7       22.49       27.39      2.07 o 
   3  -3   7       86.80       91.52     11.98 o 
   4  -3   7        2.57        3.03      2.72 o 
   5  -3   7        0.00        0.00      0.89 o 
  -6  -2   7       12.45        9.63      1.47 o 
  -5  -2   7       10.43       12.65      2.11 o 
  -4  -2   7       19.73       23.69      7.50 o 
  -3  -2   7        0.11        0.18      0.91 o 
  -2  -2   7      124.65      140.48      3.50 o 
  -1  -2   7      183.61      189.00      6.63 o 
   0  -2   7      327.32      319.54     13.85 o 
   1  -2   7       81.65       78.24      3.90 o 
   2  -2   7       13.65       21.72      8.64 o 
   3  -2   7      123.27      132.25      7.23 o 
   4  -2   7       39.98       44.39      5.60 o 
   5  -2   7        1.10        1.25      1.37 o 
  -6  -1   7        4.00        5.23      0.32 o 
  -5  -1   7        7.38       15.84      5.29 o 
  -4  -1   7       41.23       45.94      7.70 o 
  -3  -1   7        0.39        3.15      2.03 o 
  -2  -1   7       58.92       59.54     16.88 o 
  -1  -1   7        0.01        0.00      0.18 o 
   0  -1   7       44.51       45.49      4.55 o 
   1  -1   7      302.22      278.92      1.52 o 
   2  -1   7      336.22      321.57      2.22 o 
   3  -1   7      330.06      320.75      2.96 o 
   4  -1   7        5.45        7.81      4.62 o 
   5  -1   7       15.08       21.83      3.73 o 
  -6   0   7        2.87        5.41      4.95 o 
  -5   0   7       12.50        8.35      1.97 o 
  -4   0   7       30.61       36.51      7.36 o 
  -3   0   7       67.14       67.98      4.50 o 
  -2   0   7        4.97        8.35      1.61 o 
  -1   0   7       11.97       11.30      0.69 o 
   0   0   7       95.23      101.84      6.57 o 
   1   0   7        1.20        3.26      1.98 o 
   2   0   7      196.97      193.15     14.19 o 
   3   0   7        5.06        5.67      5.75 o 
   4   0   7       24.10       27.89      2.27 o 
   5   0   7        0.25        0.55      0.23 o 
  -6   1   7       10.34       14.77      2.02 o 
  -5   1   7       58.02       61.84      3.76 o 
  -4   1   7        1.88        2.90      2.80 o 
  -3   1   7       46.32       55.29      6.95 o 
  -2   1   7      212.76      200.74      2.85 o 
  -1   1   7       49.63       71.97      5.72 o 
   0   1   7        7.45       25.25      8.85 o 
   1   1   7       41.25       43.25      1.40 o 
   2   1   7        1.63        1.62      0.77 o 
   3   1   7       33.91       32.18      4.04 o 
   4   1   7        7.01       11.15      5.31 o 
   5   1   7        3.68        4.46      1.86 o 
  -6   2   7        1.49        3.72      2.48 o 
  -5   2   7       60.18       59.34      2.79 o 
  -4   2   7       94.27       92.68      3.53 o 
  -3   2   7        3.73        5.90      6.24 o 
  -2   2   7       41.77       51.35      3.50 o 
  -1   2   7       14.65       18.38      3.88 o 
   0   2   7       91.53       85.90      3.71 o 
   1   2   7       18.29       29.62      2.01 o 
   2   2   7        7.98        9.22      6.80 o 
   3   2   7        8.03       11.40      6.43 o 
   4   2   7       15.46       14.51      2.80 o 
   5   2   7        5.21        4.73      2.41 o 
  -6   3   7       18.14       25.45      4.80 o 
  -5   3   7        2.24        1.91      0.98 o 
  -4   3   7       39.87       42.25      5.18 o 
  -3   3   7       60.92       76.37      4.53 o 
  -2   3   7      324.72      325.76      9.62 o 
  -1   3   7        1.51        1.48      0.69 o 
   0   3   7       17.16       23.79      5.09 o 
   1   3   7      215.30      196.91      8.72 o 
   2   3   7        3.09        2.36      1.33 o 
   3   3   7        2.81        4.56      2.24 o 
   4   3   7       14.28       22.20      5.38 o 
   5   3   7        1.16        2.08      1.25 o 
  -6   4   7        0.94        3.44      2.25 o 
  -5   4   7        6.94        7.66      5.50 o 
  -4   4   7       18.30       25.75      8.51 o 
  -3   4   7      364.42      325.70      2.09 o 
  -2   4   7      117.16      145.54      5.70 o 
  -1   4   7        3.89        3.56      0.77 o 
   0   4   7       78.29       76.00     19.36 o 
   1   4   7      278.31      286.42      5.56 o 
   2   4   7        6.13       13.13      7.03 o 
   3   4   7       27.38       30.92      5.44 o 
   4   4   7       15.37       18.25      2.46 o 
   5   4   7        0.88        1.98      3.35 o 
  -6   5   7        0.07        0.11      0.23 o 
  -5   5   7       23.55       26.60      2.20 o 
  -4   5   7        2.01        3.71      2.36 o 
  -3   5   7      277.50      262.80      3.10 o 
  -2   5   7       41.56       38.90      2.68 o 
  -1   5   7      101.52      112.35      8.28 o 
   0   5   7      308.70      278.59     10.85 o 
   1   5   7        1.32        1.68      0.98 o 
   2   5   7        4.23        4.44      1.19 o 
   3   5   7        3.17        2.96      0.63 o 
   4   5   7        0.08        0.11      0.85 o 
  -5   6   7       10.37       11.11      0.91 o 
  -4   6   7       15.86       17.08      4.52 o 
  -3   6   7        4.89        6.19      0.79 o 
  -2   6   7      239.06      229.79     11.38 o 
  -1   6   7       30.55       31.15      3.89 o 
   0   6   7       66.62       60.76      4.21 o 
   1   6   7       55.15       49.83      0.61 o 
   2   6   7        1.65        2.35      1.78 o 
   3   6   7       14.34       20.95      2.58 o 
   4   6   7        3.67        5.55      4.21 o 
  -5   7   7        2.47        4.58      4.16 o 
  -4   7   7       40.69       37.56      2.43 o 
  -3   7   7       13.60       17.30      1.65 o 
  -2   7   7       17.93       20.24      3.28 o 
  -1   7   7       35.96       39.77      2.17 o 
   0   7   7        0.43        0.28      0.13 o 
   1   7   7        9.66        9.86      7.39 o 
   2   7   7        9.76       11.59      1.42 o 
   3   7   7       56.84       51.52      2.80 o 
   4   7   7        2.95        2.44      0.50 o 
  -5   8   7        3.52        6.49      4.66 o 
  -4   8   7       77.05       65.61      3.76 o 
  -3   8   7       14.39       16.65      5.37 o 
  -2   8   7       21.40       19.05      1.76 o 
  -1   8   7       12.59       16.50      2.69 o 
   0   8   7       34.60       39.20      4.32 o 
   1   8   7        7.68        9.55      0.73 o 
   2   8   7       29.80       34.29      8.52 o 
   3   8   7       14.45       20.48      3.17 o 
  -4   9   7       10.81       11.28      4.81 o 
  -3   9   7        1.47        2.59      1.32 o 
  -2   9   7       75.30       70.38      2.51 o 
  -1   9   7       22.12       23.80      3.41 o 
   0   9   7       14.78       13.16      3.14 o 
   1   9   7       29.05       32.29      6.90 o 
   2   9   7       11.23       13.85      9.66 o 
   3   9   7        2.06        3.32      2.74 o 
  -4  10   7       14.00       21.03      4.76 o 
  -3  10   7        2.31        3.13      0.80 o 
  -2  10   7        5.41        6.32      1.02 o 
  -1  10   7        6.69        7.48      4.23 o 
   0  10   7        4.57        4.68      0.23 o 
   1  10   7        3.48        3.73      2.89 o 
   2  10   7        0.09        0.52      0.55 o 
  -3  11   7        2.07        5.59      1.65 o 
  -2  11   7        0.43        0.73      0.42 o 
  -1  11   7        4.21        3.98      3.27 o 
   0  11   7        9.47        8.87      6.25 o 
   1  11   7       14.68       17.71      3.26 o 
  -2  12   7       10.10       10.27      0.28 o 
  -1  12   7       13.39       17.99      3.23 o 
   0  12   7        7.77        8.99      9.08 o 
  -1 -12   8        0.13        0.18      0.18 o 
   0 -12   8        7.61       10.61      5.88 o 
   1 -12   8        0.48        1.49      0.92 o 
  -2 -11   8       10.26        9.36      0.92 o 
  -1 -11   8        1.07        2.29      1.93 o 
   0 -11   8        2.55        2.94      1.97 o 
   1 -11   8        1.22        2.24      1.04 o 
   2 -11   8        3.57        5.92      3.14 o 
  -3 -10   8       10.43       14.61      2.85 o 
  -2 -10   8        0.53        1.19      0.92 o 
  -1 -10   8        2.21        2.52      1.46 o 
   0 -10   8       27.96       35.17      4.50 o 
   1 -10   8        0.15        0.43      0.28 o 
   2 -10   8        1.46        1.83      0.63 o 
   3 -10   8       25.93       25.45      1.68 o 
  -3  -9   8       16.12       18.94      4.63 o 
  -2  -9   8        5.06        4.07      1.19 o 
  -1  -9   8       14.58       16.45      2.34 o 
   0  -9   8       14.24       15.18      8.28 o 
   1  -9   8        4.58        6.16      2.54 o 
   2  -9   8        7.40        6.73      1.35 o 
   3  -9   8       21.29       22.68      2.68 o 
  -4  -8   8        2.99        4.55      3.43 o 
  -3  -8   8        0.90        1.32      1.05 o 
  -2  -8   8       42.30       39.59      1.31 o 
  -1  -8   8       25.26       25.41      3.03 o 
   0  -8   8        0.20        0.21      0.73 o 
   1  -8   8        0.43        0.58      0.32 o 
   2  -8   8       25.15       32.10      3.24 o 
   3  -8   8        4.38        5.94      2.44 o 
   4  -8   8        0.03        0.11      0.25 o 
  -4  -7   8        2.51        5.21      3.41 o 
  -3  -7   8       18.06       23.83      6.12 o 
  -2  -7   8       22.48       21.43      1.43 o 
  -1  -7   8       28.77       23.58      1.79 o 
   0  -7   8       12.09       13.32      1.53 o 
   1  -7   8       28.89       25.74      3.99 o 
   2  -7   8       29.83       28.28      2.41 o 
   3  -7   8       66.82       62.16      4.09 o 
   4  -7   8        1.36        2.32      1.30 o 
  -5  -6   8        0.02        0.08      0.90 o 
  -4  -6   8        2.77        2.67      2.72 o 
  -3  -6   8       17.50       22.81      3.99 o 
  -2  -6   8       52.56       49.09      1.32 o 
  -1  -6   8       20.16       21.88      1.60 o 
   0  -6   8       10.97       12.30      2.57 o 
   1  -6   8       49.15       47.18      5.41 o 
   2  -6   8       30.55       30.48      2.70 o 
   3  -6   8        0.35        0.38      0.65 o 
   4  -6   8        4.49        4.94      0.97 o 
  -5  -5   8        0.32        0.22      0.46 o 
  -4  -5   8        1.66        3.17      2.74 o 
  -3  -5   8        0.01        0.64      0.46 o 
  -2  -5   8      302.27      271.93      4.55 o 
  -1  -5   8        0.08        0.44      0.24 o 
   0  -5   8        1.20        2.61      2.29 o 
   1  -5   8       12.90       15.34      1.95 o 
   2  -5   8      171.12      162.28      8.25 o 
   3  -5   8        1.53        3.72      0.81 o 
   4  -5   8       20.93       23.23      5.25 o 
   5  -5   8        6.28        8.81      8.16 o 
  -5  -4   8        7.91        9.13      6.22 o 
  -4  -4   8        1.92        2.47      0.35 o 
  -3  -4   8      154.74      138.25      3.91 o 
  -2  -4   8      318.35      288.83      9.97 o 
  -1  -4   8        6.55        7.15      5.93 o 
   0  -4   8        4.49        4.26      4.72 o 
   1  -4   8       13.55       15.12      2.79 o 
   2  -4   8       56.99       64.13      5.60 o 
   3  -4   8      137.49      138.39      2.07 o 
   4  -4   8        0.83        1.38      0.37 o 
   5  -4   8        4.41        5.59      3.71 o 
  -5  -3   8        3.99        5.43      1.28 o 
  -4  -3   8        0.20        1.64      0.98 o 
  -3  -3   8       71.18       93.94      8.53 o 
  -2  -3   8       61.74       67.43      4.18 o 
  -1  -3   8       40.34       42.53      1.29 o 
   0  -3   8      155.96      147.02     10.46 o 
   1  -3   8       19.33       24.00      3.40 o 
   2  -3   8       59.74       58.18      5.34 o 
   3  -3   8       25.58       33.40      3.64 o 
   4  -3   8        6.14        7.76      4.37 o 
   5  -3   8        2.22        2.55      0.79 o 
  -6  -2   8        1.55        0.92      0.73 o 
  -5  -2   8       10.02       11.10      0.46 o 
  -4  -2   8      105.00      106.50     14.32 o 
  -3  -2   8       29.30       42.98      5.63 o 
  -2  -2   8       61.68       73.99      5.55 o 
  -1  -2   8       18.82       19.08      7.52 o 
   0  -2   8       48.27       69.38     12.45 o 
   1  -2   8      106.12      108.15      7.33 o 
   2  -2   8      228.78      220.63      3.30 o 
   3  -2   8       23.81       23.93      2.42 o 
   4  -2   8        0.72        1.97      1.17 o 
   5  -2   8        3.05        3.44      1.28 o 
  -6  -1   8        1.21        1.47      1.39 o 
  -5  -1   8        2.67        5.33      6.51 o 
  -4  -1   8        0.17        0.07      0.91 o 
  -3  -1   8       18.40       22.45      5.33 o 
  -2  -1   8        3.09        5.13      3.35 o 
  -1  -1   8      244.15      268.56      8.50 o 
   0  -1   8      270.89      283.40      6.64 o 
   1  -1   8      129.74      138.44      7.34 o 
   2  -1   8        3.30        3.23      1.18 o 
   3  -1   8      447.18      420.08      4.06 o 
   4  -1   8       20.46       23.27      5.82 o 
   5  -1   8        0.96        1.39      0.76 o 
  -6   0   8        0.11        0.55      0.46 o 
  -5   0   8        3.60        4.24      1.71 o 
  -4   0   8       10.01       16.03      4.15 o 
  -3   0   8       12.89       17.15      3.89 o 
  -2   0   8       15.94       28.09      6.84 o 
  -1   0   8      557.80      539.55     10.91 o 
   0   0   8       45.99       45.51      1.30 o 
   1   0   8        0.21        1.63      0.89 o 
   2   0   8      412.50      413.91      3.35 o 
   3   0   8      134.39      121.09      2.52 o 
   4   0   8        1.97        3.83      4.77 o 
   5   0   8        0.08        0.43      0.27 o 
  -6   1   8        0.91        0.83      0.64 o 
  -5   1   8       27.66       32.30      3.07 o 
  -4   1   8       12.28       14.11      2.06 o 
  -3   1   8       34.00       35.73      1.71 o 
  -2   1   8        0.86        2.08      1.70 o 
  -1   1   8        0.50        1.12      0.71 o 
   0   1   8      344.60      328.77      6.48 o 
   1   1   8       59.47       67.34      6.29 o 
   2   1   8       39.52       40.27      3.03 o 
   3   1   8        1.14        4.95      1.61 o 
   4   1   8        6.71        6.42      1.78 o 
   5   1   8        4.82        4.98      4.59 o 
  -6   2   8       31.04       30.68      4.95 o 
  -5   2   8        3.23        6.24      6.93 o 
  -4   2   8       38.85       47.15      2.80 o 
  -3   2   8       33.98       28.65      1.28 o 
  -2   2   8        0.06        0.58      0.66 o 
  -1   2   8      139.77      143.08      8.99 o 
   0   2   8       27.40       28.64      4.01 o 
   1   2   8       86.09       94.53      4.47 o 
   2   2   8       13.58       11.21      3.03 o 
   3   2   8        3.35        2.67      1.44 o 
   4   2   8        0.38        1.11      1.05 o 
   5   2   8        1.66        3.17      2.14 o 
  -6   3   8        0.58        0.42      1.15 o 
  -5   3   8        2.41        2.12      0.46 o 
  -4   3   8       16.12       19.60      6.97 o 
  -3   3   8       16.93       17.50      5.78 o 
  -2   3   8      167.68      188.29      4.65 o 
  -1   3   8        3.16        4.57      0.96 o 
   0   3   8      105.10      100.00      3.73 o 
   1   3   8        0.00        0.13      1.03 o 
   2   3   8       12.95       19.93      4.60 o 
   3   3   8        7.91        8.05      3.68 o 
   4   3   8       15.32       19.55      3.35 o 
   5   3   8        9.99       10.73     12.66 o 
  -5   4   8        4.70        5.79      3.22 o 
  -4   4   8        0.03        0.11      0.09 o 
  -3   4   8      261.05      270.54     10.65 o 
  -2   4   8      469.44      431.77      2.83 o 
  -1   4   8       84.04       99.95      9.36 o 
   0   4   8        7.02        8.32      2.67 o 
   1   4   8        6.52        6.65      5.06 o 
   2   4   8        1.59        1.40      0.37 o 
   3   4   8        2.79        2.43      1.83 o 
   4   4   8       29.69       36.30      6.03 o 
  -5   5   8        1.30        1.18      0.41 o 
  -4   5   8       13.15       11.14      8.77 o 
  -3   5   8      302.59      263.83     18.70 o 
  -2   5   8      206.45      207.23      8.07 o 
  -1   5   8        0.11        0.12      0.61 o 
   0   5   8      115.73      127.09      5.88 o 
   1   5   8        0.06        0.07      0.91 o 
   2   5   8        0.06        0.00      0.88 o 
   3   5   8        0.00        0.18      0.88 o 
   4   5   8        2.23        3.48      2.28 o 
  -5   6   8        0.54        1.39      0.76 o 
  -4   6   8        3.53        6.71      5.05 o 
  -3   6   8        3.31        4.78      1.81 o 
  -2   6   8       20.66       22.51      1.40 o 
  -1   6   8       41.50       40.68      1.83 o 
   0   6   8        2.09        3.82      2.97 o 
   1   6   8       19.05       24.60      6.66 o 
   2   6   8        7.07        8.03      1.42 o 
   3   6   8        2.78        1.84      0.55 o 
   4   6   8        0.25        0.77      0.45 o 
  -5   7   8        0.57        0.97      0.34 o 
  -4   7   8       73.43       79.02      6.70 o 
  -3   7   8       14.23       15.45      1.42 o 
  -2   7   8       10.46       11.15      2.51 o 
  -1   7   8        1.31        1.23      0.16 o 
   0   7   8        5.44        6.91      1.33 o 
   1   7   8       33.51       32.34      2.92 o 
   2   7   8        0.19        0.32      0.46 o 
   3   7   8       17.08       15.14      6.33 o 
  -5   8   8       14.58       16.60      4.49 o 
  -4   8   8        9.51        9.92      4.94 o 
  -3   8   8       27.47       27.79      1.49 o 
  -2   8   8       15.61       15.53      1.65 o 
  -1   8   8      118.87      126.46      6.24 o 
   0   8   8       40.48       40.24      3.85 o 
   1   8   8        2.33        2.33      0.62 o 
   2   8   8       41.27       37.61      4.94 o 
   3   8   8       42.66       48.85      7.62 o 
  -4   9   8        1.95        1.63      0.97 o 
  -3   9   8        8.56        6.24      0.86 o 
  -2   9   8       10.34        9.19      1.35 o 
  -1   9   8        1.16        1.62      0.96 o 
   0   9   8        0.21        0.44      0.26 o 
   1   9   8        2.95        3.66      2.64 o 
   2   9   8       29.65       27.36      2.52 o 
  -3  10   8        0.69        1.19      0.34 o 
  -2  10   8       13.63       11.87      1.45 o 
  -1  10   8        0.01        0.21      0.73 o 
   0  10   8        8.14        7.80      1.38 o 
   1  10   8        0.00        0.00      0.18 o 
   2  10   8        0.54        1.32      0.81 o 
  -3  11   8       20.86       21.48      0.71 o 
  -2  11   8        0.10        0.43      0.73 o 
  -1  11   8       28.37       33.59      6.62 o 
   0  11   8        1.21        1.41      0.83 o 
   1  11   8        7.99       11.19     10.82 o 
  -2 -11   9        0.36        0.64      0.46 o 
  -1 -11   9        0.72        1.65      1.19 o 
   0 -11   9        3.98        4.15      0.73 o 
   1 -11   9        0.80        1.33      1.30 o 
  -3 -10   9       13.16       16.15      2.33 o 
  -2 -10   9        1.36        1.10      0.83 o 
  -1 -10   9        0.02        0.21      0.55 o 
   0 -10   9        0.85        1.65      0.98 o 
   1 -10   9        0.24        0.10      0.55 o 
   2 -10   9        0.41        0.92      1.34 o 
  -3  -9   9       23.68       23.94      1.96 o 
  -2  -9   9        1.07        2.84      2.20 o 
  -1  -9   9        8.23       13.27      1.51 o 
   0  -9   9        0.83        1.64      0.98 o 
   1  -9   9        9.41        9.87      4.70 o 
   2  -9   9        1.28        1.89      1.33 o 
   3  -9   9       20.13       22.97      2.87 o 
  -4  -8   9       28.05       29.95      6.94 o 
  -3  -8   9        3.37        4.64      2.65 o 
  -2  -8   9        0.32        0.62      0.54 o 
  -1  -8   9        0.67        1.41      1.25 o 
   0  -8   9       15.39       19.24      3.68 o 
   1  -8   9       30.44       31.82      2.34 o 
   2  -8   9        2.29        3.08      1.97 o 
   3  -8   9        0.03        0.00      0.53 o 
  -4  -7   9        0.44        0.43      0.60 o 
  -3  -7   9       22.84       21.65      4.54 o 
  -2  -7   9        2.05        3.39      2.36 o 
  -1  -7   9       16.76       20.09      4.51 o 
   0  -7   9       13.52       14.78      2.84 o 
   1  -7   9       33.17       37.61      2.42 o 
   2  -7   9        6.33        6.84      0.64 o 
   3  -7   9        0.36        0.90      0.67 o 
   4  -7   9        0.00        0.00      0.65 o 
  -5  -6   9        3.04        3.85      3.39 o 
  -4  -6   9        1.70        3.04      2.04 o 
  -3  -6   9        4.32        3.32      1.34 o 
  -2  -6   9       20.82       21.38      4.28 o 
  -1  -6   9      242.47      244.47      6.66 o 
   0  -6   9        5.80        6.89      3.56 o 
   1  -6   9        5.33        6.95      3.47 o 
   2  -6   9       54.49       55.06      3.17 o 
   3  -6   9        0.25        0.49      0.30 o 
   4  -6   9        2.16        2.41      0.61 o 
  -5  -5   9        1.77        2.13      1.35 o 
  -4  -5   9        0.08        0.76      0.78 o 
  -3  -5   9       16.85       21.32      3.35 o 
  -2  -5   9      444.45      403.49      8.49 o 
  -1  -5   9      122.52      129.18      4.51 o 
   0  -5   9       13.68       16.12      3.30 o 
   1  -5   9        0.67        1.90      1.19 o 
   2  -5   9       13.92       13.99      3.01 o 
   3  -5   9        2.17        3.75      1.30 o 
   4  -5   9        5.48        5.58      1.24 o 
  -5  -4   9        0.68        0.99      0.54 o 
  -4  -4   9        5.71        4.85      0.71 o 
  -3  -4   9        2.42        2.31      0.92 o 
  -2  -4   9      337.93      322.98     10.61 o 
  -1  -4   9       51.28       57.55      7.34 o 
   0  -4   9        0.14        0.11      0.41 o 
   1  -4   9      140.91      142.10      9.08 o 
   2  -4   9       36.43       39.37      2.48 o 
   3  -4   9       18.61       17.81      2.74 o 
   4  -4   9        0.27        0.75      1.01 o 
  -5  -3   9       22.86       25.88      4.19 o 
  -4  -3   9       29.29       39.01      8.31 o 
  -3  -3   9        5.75        8.23      5.39 o 
  -2  -3   9       37.67       38.68      1.26 o 
  -1  -3   9      319.63      311.21      3.00 o 
   0  -3   9        0.16        0.11      0.37 o 
   1  -3   9        1.75        2.32      0.59 o 
   2  -3   9        5.46       10.77      1.61 o 
   3  -3   9        1.54        1.53      0.66 o 
   4  -3   9        5.22       11.00      3.73 o 
   5  -3   9        0.19        0.37      0.28 o 
  -5  -2   9        2.17        1.74      1.65 o 
  -4  -2   9       35.54       40.32      3.17 o 
  -3  -2   9       97.89      104.69      5.28 o 
  -2  -2   9      161.62      180.27      5.15 o 
  -1  -2   9       18.17       22.94      5.89 o 
   0  -2   9       18.59       25.77      3.09 o 
   1  -2   9        3.51        3.93      1.95 o 
   2  -2   9      126.98      134.73      4.15 o 
   3  -2   9        9.58       14.60      3.86 o 
   4  -2   9       33.76       29.85      3.39 o 
   5  -2   9        4.23        4.86      4.68 o 
  -5  -1   9       10.68       12.16      1.45 o 
  -4  -1   9        0.96        1.81      1.33 o 
  -3  -1   9       63.63       57.71      4.82 o 
  -2  -1   9       78.06       94.99     13.44 o 
  -1  -1   9       43.23       41.01      1.37 o 
   0  -1   9        0.01        0.44      0.59 o 
   1  -1   9       24.80       27.22      3.99 o 
   2  -1   9        1.66        4.77      1.32 o 
   3  -1   9      114.13      150.37      8.92 o 
   4  -1   9       12.58       14.37      1.51 o 
   5  -1   9        3.08        3.85      4.31 o 
  -6   0   9        7.39        9.63     11.28 o 
  -5   0   9       18.31       21.47      0.73 o 
  -4   0   9      207.58      193.75      6.48 o 
  -3   0   9       18.75       26.14      7.97 o 
  -2   0   9       20.69       26.84      3.76 o 
  -1   0   9      186.00      178.69      3.03 o 
   0   0   9      381.23      360.81      2.98 o 
   1   0   9        0.19        0.12      0.36 o 
   2   0   9        5.40        5.39      2.99 o 
   3   0   9       19.42       21.72      4.27 o 
   4   0   9        0.43        0.79      0.60 o 
   5   0   9        0.03        0.09      0.09 o 
  -6   1   9       22.30       24.97      2.72 o 
  -5   1   9       31.18       35.01      1.56 o 
  -4   1   9      101.96      100.23      7.64 o 
  -3   1   9       51.84       55.10      4.21 o 
  -2   1   9       22.13       26.06      5.32 o 
  -1   1   9        2.85        6.78      1.47 o 
   0   1   9       67.03       81.17      7.98 o 
   1   1   9       25.85       32.84      3.61 o 
   2   1   9       76.16       68.33      1.36 o 
   3   1   9        1.78        2.36      1.05 o 
   4   1   9        4.67        6.27      4.05 o 
  -5   2   9        0.23        1.25      1.33 o 
  -4   2   9        7.07        9.88      3.63 o 
  -3   2   9        8.08        8.94      2.91 o 
  -2   2   9        0.49        1.80      1.10 o 
  -1   2   9        0.21        0.14      0.25 o 
   0   2   9        4.74        4.33      1.34 o 
   1   2   9        0.21        0.26      0.24 o 
   2   2   9       68.14       82.73      9.18 o 
   3   2   9        3.68        6.84      4.94 o 
   4   2   9        1.42        3.29      2.19 o 
  -5   3   9        1.85        3.75      1.87 o 
  -4   3   9        6.65        7.21      2.29 o 
  -3   3   9        8.89        9.42      4.66 o 
  -2   3   9       87.55       98.42      2.98 o 
  -1   3   9       70.58       79.76      7.60 o 
   0   3   9      160.72      151.38     10.56 o 
   1   3   9       19.80       27.43      8.16 o 
   2   3   9       55.82       56.26      7.47 o 
   3   3   9        7.95       10.13      4.57 o 
   4   3   9        2.99        3.66      2.74 o 
  -5   4   9       38.92       42.53      3.17 o 
  -4   4   9        1.37        2.93      1.79 o 
  -3   4   9        3.70        5.44      1.35 o 
  -2   4   9      180.41      173.03      6.93 o 
  -1   4   9       33.11       33.09      2.56 o 
   0   4   9       19.39       19.67      2.28 o 
   1   4   9       63.56       75.99      9.86 o 
   2   4   9        0.00        0.16      0.34 o 
   3   4   9        2.43        1.97      0.87 o 
   4   4   9       12.69       11.27      0.54 o 
  -5   5   9       11.07       16.19      7.59 o 
  -4   5   9        7.16        9.48      6.85 o 
  -3   5   9        2.27        2.50      2.53 o 
  -2   5   9        0.23        0.65      0.47 o 
  -1   5   9       22.40       22.03      1.06 o 
   0   5   9        0.29        0.47      0.25 o 
   1   5   9       14.67       12.61      1.38 o 
   2   5   9        0.18        0.67      0.46 o 
   3   5   9        0.00        0.06      0.84 o 
   4   5   9        0.31        0.75      1.42 o 
  -5   6   9       10.63       14.69      2.29 o 
  -4   6   9        7.32        8.54      3.04 o 
  -3   6   9        2.34        2.01      0.61 o 
  -2   6   9       16.11       16.86      4.79 o 
  -1   6   9        0.15        0.35      0.33 o 
   0   6   9        0.60        1.42      0.87 o 
   1   6   9        3.29        5.50      3.29 o 
   2   6   9        6.24        6.03      2.09 o 
   3   6   9        0.10        0.24      0.16 o 
  -5   7   9        6.20       11.37     10.82 o 
  -4   7   9        1.48        0.83      0.55 o 
  -3   7   9       55.66       54.45      2.23 o 
  -2   7   9       29.04       29.93      4.87 o 
  -1   7   9        7.70        8.90      2.33 o 
   0   7   9        1.72        1.30      0.81 o 
   1   7   9        1.02        2.21      1.57 o 
   2   7   9        2.39        2.60      1.07 o 
   3   7   9        1.98        2.26      0.91 o 
  -4   8   9       16.27       20.32      2.52 o 
  -3   8   9        1.05        1.86      1.76 o 
  -2   8   9       16.64       16.15      3.48 o 
  -1   8   9       47.67       52.49      7.16 o 
   0   8   9       26.74       31.59      6.92 o 
   1   8   9        4.24        4.59      3.15 o 
   2   8   9        5.23        5.96      1.35 o 
   3   8   9        0.12        0.18      0.18 o 
  -4   9   9       32.30       31.87      3.68 o 
  -3   9   9        2.57        4.60      2.63 o 
  -2   9   9        2.83        4.11      1.84 o 
  -1   9   9       27.43       30.63      2.75 o 
   0   9   9       12.24       15.89      2.15 o 
   1   9   9        0.06        0.10      0.09 o 
   2   9   9       13.32       14.22      1.89 o 
  -3  10   9       33.36       36.31      2.94 o 
  -2  10   9        0.05        0.23      0.18 o 
  -1  10   9        6.98        5.97      1.15 o 
   0  10   9        6.37        5.86      1.56 o 
   1  10   9        0.65        0.96      0.34 o 
  -2  11   9        3.87        3.79      0.92 o 
  -1  11   9        1.80        3.67      2.49 o 
   0  11   9        0.04        0.09      0.09 o 
  -1 -11  10        0.21        0.53      0.37 o 
   0 -11  10        3.57        5.82      4.27 o 
  -2 -10  10        2.52        3.39      3.12 o 
  -1 -10  10        0.77        1.20      0.76 o 
   0 -10  10       22.69       30.55      5.16 o 
   1 -10  10       18.63       23.15      8.46 o 
   2 -10  10       12.66       15.14      2.11 o 
  -3  -9  10        5.15        8.38      5.68 o 
  -2  -9  10       28.31       30.06      1.25 o 
  -1  -9  10        2.30        2.73      1.68 o 
   0  -9  10       42.30       45.20      6.30 o 
   1  -9  10        3.23        1.84      0.50 o 
   2  -9  10        6.46        6.60      5.46 o 
   3  -9  10       10.49        9.36      0.09 o 
  -3  -8  10       10.65        9.16      1.37 o 
  -2  -8  10        0.28        1.76      1.70 o 
  -1  -8  10        0.11        0.32      0.37 o 
   0  -8  10        4.91        5.90      1.61 o 
   1  -8  10        4.85        4.31      1.10 o 
   2  -8  10        0.37        0.67      0.64 o 
   3  -8  10        5.07        5.30      0.70 o 
  -4  -7  10        0.45        1.12      0.92 o 
  -3  -7  10       14.91       15.95      3.25 o 
  -2  -7  10        9.54       11.50      5.44 o 
  -1  -7  10        0.57        1.54      0.89 o 
   0  -7  10        7.69        9.44      1.24 o 
   1  -7  10        0.37        1.12      0.72 o 
   2  -7  10        7.72        6.62      1.05 o 
   3  -7  10        0.03        0.14      0.76 o 
  -4  -6  10        3.17        4.36      3.08 o 
  -3  -6  10       14.99       20.01      4.60 o 
  -2  -6  10       40.10       48.24      3.21 o 
  -1  -6  10       44.84       45.77      4.68 o 
   0  -6  10        9.39        9.51      0.86 o 
   1  -6  10        1.74        2.20      1.65 o 
   2  -6  10       18.19       20.21      4.10 o 
   3  -6  10        3.97        3.67      0.99 o 
   4  -6  10        0.33        0.84      0.84 o 
  -5  -5  10       10.17        9.91      0.18 o 
  -4  -5  10       29.14       23.91      1.74 o 
  -3  -5  10       27.46       26.15      2.04 o 
  -2  -5  10       62.98       64.98      2.11 o 
  -1  -5  10      283.23      276.18      3.88 o 
   0  -5  10        3.16        4.27      0.64 o 
   1  -5  10       24.01       31.10      5.15 o 
   2  -5  10        1.41        1.52      0.76 o 
   3  -5  10       22.98       23.41      1.22 o 
   4  -5  10        2.46        3.27      2.58 o 
  -5  -4  10        4.80        3.58      3.11 o 
  -4  -4  10        2.60        3.61      2.12 o 
  -3  -4  10        3.44        3.11      2.38 o 
  -2  -4  10      194.67      195.73      5.92 o 
  -1  -4  10      148.22      169.31      6.28 o 
   0  -4  10        0.03        0.10      0.80 o 
   1  -4  10        0.04        0.12      0.67 o 
   2  -4  10        2.73        4.39      1.56 o 
   3  -4  10        8.19        8.10      0.90 o 
   4  -4  10        2.28        3.20      1.92 o 
  -5  -3  10        5.28        7.05      5.02 o 
  -4  -3  10        6.05        7.47      2.71 o 
  -3  -3  10        0.00        0.11      0.28 o 
  -2  -3  10       69.19       74.85      1.18 o 
  -1  -3  10        5.22        5.82      1.18 o 
   0  -3  10       15.40       26.51      7.18 o 
   1  -3  10        3.83        5.04      2.13 o 
   2  -3  10       57.57       54.14      2.81 o 
   3  -3  10        1.10        1.29      0.53 o 
   4  -3  10        2.11        3.06      2.08 o 
  -5  -2  10        2.64        4.28      1.32 o 
  -4  -2  10        0.10        0.53      0.17 o 
  -3  -2  10       31.36       39.98      5.11 o 
  -2  -2  10        9.25       10.65      2.44 o 
  -1  -2  10        1.98        3.74      2.43 o 
   0  -2  10       96.40       92.19      4.15 o 
   1  -2  10        3.11        3.85      1.30 o 
   2  -2  10        0.85        0.92      0.18 o 
   3  -2  10       23.61       26.07      2.40 o 
   4  -2  10       36.65       35.29      1.79 o 
  -5  -1  10        0.45        0.88      0.54 o 
  -4  -1  10        2.45        3.21      1.53 o 
  -3  -1  10       12.22       19.67      2.22 o 
  -2  -1  10       57.54       62.76      6.74 o 
  -1  -1  10        5.30       10.00      5.50 o 
   0  -1  10      272.82      250.77      7.53 o 
   1  -1  10      180.25      180.15      9.19 o 
   2  -1  10       17.64       20.49      4.11 o 
   3  -1  10       11.35       14.72      1.36 o 
   4  -1  10       85.40       82.12      5.54 o 
  -5   0  10        1.79        1.75      0.50 o 
  -4   0  10        0.68        1.83      1.10 o 
  -3   0  10       25.17       28.84      5.98 o 
  -2   0  10       43.49       50.85      3.42 o 
  -1   0  10       82.23       84.09      8.94 o 
   0   0  10       61.40       57.65      1.99 o 
   1   0  10       48.92       42.39      3.74 o 
   2   0  10       16.84       24.12      5.23 o 
   3   0  10       20.82       27.47      3.30 o 
   4   0  10        7.77       12.45      1.90 o 
  -5   1  10       15.21       20.05      4.19 o 
  -4   1  10        3.18        3.20      1.47 o 
  -3   1  10        0.00        0.00      0.85 o 
  -2   1  10       24.56       24.06      1.78 o 
  -1   1  10       13.23       18.56      2.40 o 
   0   1  10        0.98        0.80      0.27 o 
   1   1  10        4.31        5.27      2.29 o 
   2   1  10       66.28       62.15      1.98 o 
   3   1  10       11.53       11.05      3.67 o 
   4   1  10        2.42        3.01      0.78 o 
  -5   2  10        2.27        3.05      1.42 o 
  -4   2  10       14.53       16.29      5.92 o 
  -3   2  10       23.97       34.25      7.18 o 
  -2   2  10       13.47       22.25      4.71 o 
  -1   2  10       42.14       41.43      4.90 o 
   0   2  10      101.57       96.36      5.19 o 
   1   2  10        0.69        1.51      0.65 o 
   2   2  10        4.71        3.97      1.56 o 
   3   2  10        6.14       12.75      5.73 o 
   4   2  10        1.52        3.01      2.14 o 
  -5   3  10        0.70        1.55      0.98 o 
  -4   3  10       14.79       17.49      5.24 o 
  -3   3  10       19.83       21.19      2.48 o 
  -2   3  10        1.83        4.12      1.33 o 
  -1   3  10       95.47       86.21      5.35 o 
   0   3  10        0.93        3.14      1.42 o 
   1   3  10       38.54       35.96      4.34 o 
   2   3  10       72.66       73.18      6.71 o 
   3   3  10       11.27       10.17      4.69 o 
   4   3  10        1.77        2.24      1.41 o 
  -5   4  10       15.83       19.36      4.08 o 
  -4   4  10       41.18       42.15      4.73 o 
  -3   4  10        1.47        1.80      1.07 o 
  -2   4  10      352.67      326.15      1.54 o 
  -1   4  10      201.50      207.67      6.75 o 
   0   4  10        0.61        0.92      0.36 o 
   1   4  10       30.45       29.79      5.23 o 
   2   4  10       43.81       40.50      1.49 o 
   3   4  10        2.11        1.76      0.55 o 
   4   4  10        0.21        1.21      1.51 o 
  -5   5  10        5.74        4.19      2.40 o 
  -4   5  10        0.28        1.06      0.61 o 
  -3   5  10       28.23       22.57      1.88 o 
  -2   5  10      113.06      117.56     10.28 o 
  -1   5  10       30.09       30.14      0.76 o 
   0   5  10        0.56        2.10      1.59 o 
   1   5  10        4.06        5.64      2.96 o 
   2   5  10        0.10        0.28      0.26 o 
   3   5  10        0.41        0.33      0.23 o 
  -5   6  10       12.53       20.73      3.94 o 
  -4   6  10        3.09        4.81      2.33 o 
  -3   6  10        1.36        2.54      1.84 o 
  -2   6  10        4.15        5.68      2.67 o 
  -1   6  10        1.72        3.28      1.72 o 
   0   6  10       27.44       25.25      5.03 o 
   1   6  10        0.01        0.10      0.61 o 
   2   6  10        4.92        5.94      1.93 o 
   3   6  10        4.18        3.70      1.96 o 
  -4   7  10        1.55        2.53      0.60 o 
  -3   7  10        0.47        0.11      0.32 o 
  -2   7  10        0.91        1.34      0.59 o 
  -1   7  10       11.25       11.46      0.55 o 
   0   7  10        1.42        2.34      1.57 o 
   1   7  10        0.37        0.99      1.05 o 
   2   7  10        3.16        3.59      1.14 o 
   3   7  10        3.34        4.95      4.68 o 
  -4   8  10        0.65        1.87      1.16 o 
  -3   8  10        3.94        4.21      2.29 o 
  -2   8  10        7.44        7.00      0.95 o 
  -1   8  10        5.07        6.28      4.85 o 
   0   8  10       11.93       10.36      3.69 o 
   1   8  10       13.47       13.43      1.79 o 
   2   8  10        0.45        0.78      0.42 o 
  -3   9  10       17.29       19.41      4.14 o 
  -2   9  10       11.00       10.18      1.64 o 
  -1   9  10        5.35        6.65      4.34 o 
   0   9  10        0.90        1.96      1.23 o 
   1   9  10        0.81        1.14      0.65 o 
   2   9  10        0.53        0.73      0.55 o 
  -2  10  10       16.30       23.30      6.83 o 
  -1  10  10        6.08        5.45      1.61 o 
   0  10  10        3.44        4.05      1.16 o 
   1  10  10        0.71        1.10      0.83 o 
  -1 -10  11        3.07        9.81      3.37 o 
   0 -10  11        1.73        3.02      1.40 o 
   1 -10  11        0.00        0.05      0.90 o 
  -2  -9  11        3.83        4.57      4.75 o 
  -1  -9  11        0.13        0.07      0.80 o 
   0  -9  11        2.44        4.34      3.95 o 
   1  -9  11        7.98       12.40      5.04 o 
   2  -9  11        0.03        0.42      0.73 o 
  -3  -8  11       12.57       12.66      3.08 o 
  -2  -8  11        2.69        5.33      3.70 o 
  -1  -8  11        2.52        3.46      3.50 o 
   0  -8  11        1.46        1.51      0.77 o 
   1  -8  11        2.62        3.05      1.68 o 
   2  -8  11        0.24        0.88      0.78 o 
   3  -8  11        2.73        3.76      4.22 o 
  -4  -7  11        6.55        8.26      2.32 o 
  -3  -7  11        0.09        0.55      0.28 o 
  -2  -7  11        1.40        1.75      0.87 o 
  -1  -7  11        3.06        5.50      2.07 o 
   0  -7  11        0.44        0.24      0.18 o 
   1  -7  11        2.41        3.88      1.52 o 
   2  -7  11       11.04       12.36      6.62 o 
   3  -7  11       18.71       23.65      4.13 o 
  -4  -6  11        1.67        3.83      2.94 o 
  -3  -6  11        9.91       11.02      2.67 o 
  -2  -6  11        8.63        6.98      1.61 o 
  -1  -6  11        2.20        4.30      0.45 o 
   0  -6  11        9.07       17.85      8.75 o 
   1  -6  11        4.00        5.08      1.58 o 
   2  -6  11        7.77        8.68      3.04 o 
   3  -6  11       18.48       20.79      3.48 o 
  -4  -5  11        0.00        0.36      0.41 o 
  -3  -5  11        0.69        1.73      0.70 o 
  -2  -5  11       25.24       29.20      2.28 o 
  -1  -5  11       21.00       26.78      7.23 o 
   0  -5  11        5.99        5.08      3.17 o 
   1  -5  11       10.38       11.59      4.34 o 
   2  -5  11        1.16        2.11      1.49 o 
   3  -5  11        3.90        3.86      1.38 o 
   4  -5  11        1.11        1.78      1.51 o 
  -5  -4  11       15.57       17.52      4.49 o 
  -4  -4  11        2.09        2.26      1.24 o 
  -3  -4  11        0.64        2.68      1.92 o 
  -2  -4  11        1.73        2.13      1.12 o 
  -1  -4  11       46.84       51.48      2.11 o 
   0  -4  11       21.68       24.90      4.63 o 
   1  -4  11        5.60        5.50      5.12 o 
   2  -4  11        6.49        6.08      1.03 o 
   3  -4  11        1.67        2.38      0.76 o 
   4  -4  11        0.98        1.03      0.35 o 
  -5  -3  11        1.17        1.79      1.50 o 
  -4  -3  11       20.01       22.11      0.91 o 
  -3  -3  11        1.47        2.98      2.29 o 
  -2  -3  11       36.28       34.79      3.44 o 
  -1  -3  11        2.84        4.38      1.16 o 
   0  -3  11        1.41        1.93      0.87 o 
   1  -3  11       72.34       74.34      7.11 o 
   2  -3  11        1.30        1.22      0.38 o 
   3  -3  11        9.23        9.23      1.81 o 
   4  -3  11        0.33        0.54      0.96 o 
  -5  -2  11        0.01        0.09      0.84 o 
  -4  -2  11        5.84        5.35      4.29 o 
  -3  -2  11        0.37        0.21      0.78 o 
  -2  -2  11      287.33      259.82     18.64 o 
  -1  -2  11       16.22       20.00      5.87 o 
   0  -2  11       14.21       18.15      4.43 o 
   1  -2  11        0.71        1.12      0.82 o 
   2  -2  11        0.00        0.12      0.14 o 
   3  -2  11        5.70        7.15      0.73 o 
   4  -2  11        2.44        3.01      1.78 o 
  -5  -1  11        3.51        3.46      1.13 o 
  -4  -1  11        4.60        4.99      4.20 o 
  -3  -1  11       58.23       57.17      2.33 o 
  -2  -1  11       13.60       15.30      2.80 o 
  -1  -1  11      213.51      217.50      6.89 o 
   0  -1  11       71.83       68.29      3.67 o 
   1  -1  11       31.10       29.15      1.59 o 
   2  -1  11       16.18       12.15      2.84 o 
   3  -1  11       30.23       29.65      4.13 o 
   4  -1  11        0.50        0.87      1.01 o 
  -5   0  11        0.01        0.32      0.46 o 
  -4   0  11       25.50       27.46      4.36 o 
  -3   0  11       98.27       90.99     12.30 o 
  -2   0  11       38.01       34.11      5.03 o 
  -1   0  11       16.74       15.98      2.94 o 
   0   0  11       88.72       91.21      6.07 o 
   1   0  11        2.38        3.08      2.16 o 
   2   0  11       20.70       20.09      0.55 o 
   3   0  11       22.28       23.34      5.96 o 
   4   0  11        0.86        1.32      0.92 o 
  -5   1  11        0.05        0.00      0.91 o 
  -4   1  11        1.91        1.56      0.99 o 
  -3   1  11       43.58       50.98      3.47 o 
  -2   1  11      222.93      246.89      8.63 o 
  -1   1  11        0.75        1.97      1.08 o 
   0   1  11       22.72       21.86      1.07 o 
   1   1  11       10.71       13.44      1.74 o 
   2   1  11        4.30        7.66      4.95 o 
   3   1  11       27.44       31.60      4.15 o 
   4   1  11        1.62        2.33      1.72 o 
  -5   2  11       15.55       26.15      4.63 o 
  -4   2  11        3.63        2.54      0.64 o 
  -3   2  11       17.28       24.13      6.05 o 
  -2   2  11       14.29       19.95      4.70 o 
  -1   2  11       47.35       53.11      5.98 o 
   0   2  11        1.72        2.77      0.78 o 
   1   2  11        0.64        0.97      0.34 o 
   2   2  11        8.23       13.77      1.90 o 
   3   2  11       70.45       70.51      4.35 o 
   4   2  11        0.99        1.92      1.61 o 
  -5   3  11        5.12        6.09      4.57 o 
  -4   3  11       22.92       26.27      2.45 o 
  -3   3  11       12.09       14.16      2.61 o 
  -2   3  11       47.83       44.01      1.67 o 
  -1   3  11        2.59        3.16      2.10 o 
   0   3  11        2.58        3.95      1.12 o 
   1   3  11        1.99        2.89      1.76 o 
   2   3  11       43.03       35.88      0.96 o 
   3   3  11        4.45        4.67      2.56 o 
  -5   4  11       11.02       15.06      2.63 o 
  -4   4  11       12.73       22.67      5.79 o 
  -3   4  11       11.66       13.99      1.81 o 
  -2   4  11      123.37      116.35      3.20 o 
  -1   4  11       72.74       68.62      1.34 o 
   0   4  11       33.18       29.69      5.97 o 
   1   4  11       28.44       33.41      6.23 o 
   2   4  11       17.34       20.98      6.28 o 
   3   4  11        0.88        1.49      0.92 o 
  -5   5  11        3.13        2.94      2.94 o 
  -4   5  11       15.13       11.67      0.45 o 
  -3   5  11       60.73       55.99      1.24 o 
  -2   5  11       57.12       53.66      1.79 o 
  -1   5  11        7.33       14.29      3.51 o 
   0   5  11       28.75       32.93      6.24 o 
   1   5  11        0.64        1.56      0.99 o 
   2   5  11        6.78        4.96      0.96 o 
   3   5  11       11.80       12.31      1.51 o 
  -4   6  11        4.16        4.42      0.99 o 
  -3   6  11        0.71        1.51      0.81 o 
  -2   6  11       55.55       53.38      1.51 o 
  -1   6  11        1.79        1.52      0.81 o 
   0   6  11        8.50       11.42      8.59 o 
   1   6  11        2.56        3.67      2.30 o 
   2   6  11        5.63        5.57      1.19 o 
   3   6  11        1.49        1.93      1.65 o 
  -4   7  11        2.35        3.45      2.22 o 
  -3   7  11       24.33       27.02      3.14 o 
  -2   7  11       10.12       12.14      4.72 o 
  -1   7  11        0.22        0.43      0.73 o 
   0   7  11       10.30       15.09      3.37 o 
   1   7  11        0.56        0.44      0.27 o 
   2   7  11        5.46        8.62      5.39 o 
  -3   8  11       24.18       30.25      4.63 o 
  -2   8  11        0.00        0.00      0.67 o 
  -1   8  11        0.56        0.98      1.42 o 
   0   8  11        6.78        6.51      1.24 o 
   1   8  11       21.30       19.33      3.76 o 
   2   8  11        5.07        4.86      4.59 o 
  -3   9  11        1.11        2.31      1.54 o 
  -2   9  11       16.82       15.68      4.13 o 
  -1   9  11        4.17        3.60      3.86 o 
   0   9  11        5.45        5.96      3.37 o 
   1   9  11        0.63        0.74      0.32 o 
  -1  10  11        0.06        0.31      0.46 o 
  -2  -9  12        3.70        3.09      2.60 o 
  -1  -9  12        6.17        9.22      6.21 o 
   0  -9  12        0.03        0.11      0.55 o 
   1  -9  12        2.46        3.42      2.17 o 
  -2  -8  12        3.35        4.48      3.24 o 
  -1  -8  12        0.09        0.67      0.45 o 
   0  -8  12        0.03        0.11      0.09 o 
   1  -8  12        0.69        0.71      0.40 o 
   2  -8  12        0.57        1.66      1.05 o 
  -3  -7  12        7.67        9.86      5.25 o 
  -2  -7  12       26.01       32.49      9.05 o 
  -1  -7  12        0.11        0.11      0.55 o 
   0  -7  12       37.23       39.63      4.06 o 
   1  -7  12        0.37        0.20      0.32 o 
   2  -7  12       13.76       13.07      2.42 o 
  -4  -6  12        0.95        1.41      1.22 o 
  -3  -6  12        1.67        3.38      1.96 o 
  -2  -6  12        7.18        9.60      5.82 o 
  -1  -6  12       15.00       13.70      2.40 o 
   0  -6  12      104.09       99.74      5.67 o 
   1  -6  12        3.85        6.13      4.01 o 
   2  -6  12        2.40        4.17      2.62 o 
   3  -6  12       15.38       17.31      3.56 o 
  -4  -5  12        7.02        7.30      3.19 o 
  -3  -5  12        0.88        0.35      0.33 o 
  -2  -5  12        2.67        3.34      2.17 o 
  -1  -5  12      159.08      163.56     11.24 o 
   0  -5  12       78.89       66.85      2.94 o 
   1  -5  12        0.90        1.09      0.63 o 
   2  -5  12       15.01       25.83      6.47 o 
   3  -5  12       13.18       14.75      2.02 o 
  -4  -4  12        3.80        7.67      4.06 o 
  -3  -4  12        1.96        3.59      2.78 o 
  -2  -4  12        0.12        0.09      0.68 o 
  -1  -4  12       70.50       61.27      3.68 o 
   0  -4  12        2.14        4.60      3.33 o 
   1  -4  12       13.48       19.80      4.31 o 
   2  -4  12       17.18       22.20      4.88 o 
   3  -4  12        1.00        1.64      1.19 o 
  -4  -3  12        9.65       13.38      8.05 o 
  -3  -3  12        5.94        7.53      5.81 o 
  -2  -3  12        7.79        8.02      6.37 o 
  -1  -3  12       17.35       20.27      5.73 o 
   0  -3  12       31.11       31.91      1.59 o 
   1  -3  12        0.20        0.55      0.55 o 
   2  -3  12        0.05        0.00      0.91 o 
   3  -3  12        0.44        0.81      0.46 o 
  -5  -2  12        3.49        6.82      3.46 o 
  -4  -2  12        0.06        0.00      0.82 o 
  -3  -2  12       31.53       35.86      3.94 o 
  -2  -2  12        2.21        4.85      2.15 o 
  -1  -2  12       16.00       13.80      2.29 o 
   0  -2  12       17.69       17.11      4.27 o 
   1  -2  12        1.89        2.69      1.07 o 
   2  -2  12        0.40        0.71      0.78 o 
   3  -2  12        0.01        0.00      0.76 o 
  -5  -1  12        6.25        8.88      5.64 o 
  -4  -1  12       10.87       11.47      0.55 o 
  -3  -1  12       14.11       17.70      4.73 o 
  -2  -1  12       88.05       84.80      5.16 o 
  -1  -1  12       18.28       22.87      3.53 o 
   0  -1  12        8.90        9.59      5.71 o 
   1  -1  12        1.94        2.49      1.75 o 
   2  -1  12        0.03        0.09      0.84 o 
   3  -1  12        0.74        1.40      0.86 o 
  -5   0  12        8.46        5.42      4.21 o 
  -4   0  12        6.21        8.66      6.83 o 
  -3   0  12       21.12       26.72      6.20 o 
  -2   0  12       47.67       48.75      8.48 o 
  -1   0  12        3.49        4.56      2.24 o 
   0   0  12        6.88        7.83      6.83 o 
   1   0  12       23.59       21.81      1.03 o 
   2   0  12       15.15       17.53      3.35 o 
   3   0  12        0.05        0.22      0.64 o 
  -5   1  12        3.13        3.16      1.59 o 
  -4   1  12       24.33       23.86      2.39 o 
  -3   1  12       17.29       25.27      7.12 o 
  -2   1  12       20.84       20.39      3.26 o 
  -1   1  12       35.69       43.21      5.70 o 
   0   1  12       10.23        9.13      1.33 o 
   1   1  12        2.35        4.27      1.86 o 
   2   1  12        0.01        0.00      0.76 o 
   3   1  12       11.96       12.97      1.10 o 
  -5   2  12        5.01        6.88      1.96 o 
  -4   2  12        7.96       10.04      7.55 o 
  -3   2  12       15.87       17.35      3.53 o 
  -2   2  12       22.81       29.80      5.45 o 
  -1   2  12       53.72       48.49      1.56 o 
   0   2  12        9.61        9.64      0.64 o 
   1   2  12        0.01        0.00      0.90 o 
   2   2  12        1.64        2.60      1.07 o 
   3   2  12        1.71        1.89      0.75 o 
  -5   3  12        3.39        6.05      7.06 o 
  -4   3  12       21.66       25.58      2.30 o 
  -3   3  12       45.12       44.31      4.06 o 
  -2   3  12        0.99        3.56      3.16 o 
  -1   3  12      112.18      113.23      4.70 o 
   0   3  12      143.66      156.28      2.93 o 
   1   3  12        3.22        3.49      2.27 o 
   2   3  12        0.30        0.45      0.37 o 
   3   3  12        9.06        8.78      2.16 o 
  -4   4  12        0.47        0.68      0.44 o 
  -3   4  12        6.70        7.89      5.42 o 
  -2   4  12      101.20       91.80      6.72 o 
  -1   4  12      144.34      154.83      7.98 o 
   0   4  12        3.42        5.57      3.68 o 
   1   4  12        1.97        3.05      2.93 o 
   2   4  12        0.81        1.70      1.00 o 
   3   4  12       13.26       17.47      2.40 o 
  -4   5  12        1.87        3.42      1.48 o 
  -3   5  12        0.01        0.06      0.88 o 
  -2   5  12        0.01        0.21      0.78 o 
  -1   5  12        1.33        2.53      1.81 o 
   0   5  12       21.12       24.07      1.96 o 
   1   5  12        0.26        0.19      0.86 o 
   2   5  12        5.36        5.67      1.35 o 
  -4   6  12        1.47        2.35      1.81 o 
  -3   6  12        1.18        1.67      1.43 o 
  -2   6  12        0.93        1.54      0.88 o 
  -1   6  12        9.36       11.74     12.84 o 
   0   6  12       14.62       13.80      2.06 o 
   1   6  12        7.40        9.86      7.20 o 
   2   6  12        0.79        1.27      0.73 o 
  -3   7  12        2.49        2.87      1.45 o 
  -2   7  12        0.53        1.65      1.42 o 
  -1   7  12        5.93        7.20      4.46 o 
   0   7  12       10.86       11.05      4.33 o 
   1   7  12        1.15        1.79      1.43 o 
   2   7  12        7.74       10.09      9.45 o 
  -3   8  12        3.56        3.75      1.31 o 
  -2   8  12       18.02       27.24      8.16 o 
  -1   8  12        3.03        4.40      2.77 o 
   0   8  12        7.48        7.67      1.83 o 
   1   8  12        0.06        0.00      0.91 o 
  -2   9  12        0.23        0.18      0.18 o 
  -1   9  12        0.69        1.10      1.33 o 
   0   9  12       11.94       10.95      1.25 o 
  -2  -8  13        6.95        8.07      6.50 o 
  -1  -8  13        8.19        8.96      1.37 o 
   0  -8  13        1.43        1.83      1.72 o 
   1  -8  13        6.65       14.26      4.33 o 
  -2  -7  13        6.64        7.84      2.73 o 
  -1  -7  13        7.24        8.56      4.54 o 
   0  -7  13        0.40        0.20      0.41 o 
   1  -7  13        0.00        0.17      0.90 o 
   2  -7  13        1.42        2.18      1.60 o 
  -3  -6  13        0.03        0.53      0.55 o 
  -2  -6  13        8.63        7.48      1.70 o 
  -1  -6  13        4.46        3.26      1.79 o 
   0  -6  13        0.27        0.21      0.83 o 
   1  -6  13        0.75        1.78      1.08 o 
   2  -6  13        2.75        4.38      3.37 o 
  -3  -5  13       16.09       17.01      3.64 o 
  -2  -5  13        1.68        2.22      1.54 o 
  -1  -5  13       35.65       36.48      4.68 o 
   0  -5  13       18.52       17.49      2.33 o 
   1  -5  13        4.32        4.49      3.75 o 
   2  -5  13        0.00        0.00      0.91 o 
  -4  -4  13        3.33        3.34      0.45 o 
  -3  -4  13        0.42        0.06      0.84 o 
  -2  -4  13       27.41       35.38      4.44 o 
  -1  -4  13       48.68       48.21      3.84 o 
   0  -4  13       15.99       15.74      2.86 o 
   1  -4  13        0.81        1.09      0.64 o 
   2  -4  13        1.25        1.62      0.74 o 
   3  -4  13        6.99        8.26      8.71 o 
  -4  -3  13        1.15        1.51      0.81 o 
  -3  -3  13        1.32        1.76      1.74 o 
  -2  -3  13        6.81        7.33      4.46 o 
  -1  -3  13       15.22       15.26      2.63 o 
   0  -3  13        0.07        0.31      0.41 o 
   1  -3  13        0.74        1.98      1.33 o 
   2  -3  13        0.01        0.17      0.90 o 
   3  -3  13        2.15        3.65      2.41 o 
  -4  -2  13        6.64        7.72      0.64 o 
  -3  -2  13        0.65        0.44      0.46 o 
  -2  -2  13       26.24       35.02      5.11 o 
  -1  -2  13       42.53       42.21      2.58 o 
   0  -2  13       18.37       18.54      3.58 o 
   1  -2  13        6.20        7.69      4.82 o 
   2  -2  13        7.36       12.80      3.98 o 
   3  -2  13        5.42        7.75      6.18 o 
  -4  -1  13        0.80        2.24      1.45 o 
  -3  -1  13        0.38        0.34      0.50 o 
  -2  -1  13       18.79       28.99      6.89 o 
  -1  -1  13        0.44        1.51      1.74 o 
   0  -1  13        0.18        0.28      0.13 o 
   1  -1  13       83.03       72.90      6.63 o 
   2  -1  13       30.47       37.77      7.76 o 
   3  -1  13       14.66       15.60      2.07 o 
  -4   0  13        0.01        0.77      0.64 o 
  -3   0  13        2.84        4.05      1.16 o 
  -2   0  13       86.65       82.96      2.39 o 
  -1   0  13        2.44        2.46      2.64 o 
   0   0  13       17.35       15.38      3.30 o 
   1   0  13       25.80       27.64      5.22 o 
   2   0  13        1.08        2.08      1.70 o 
   3   0  13        3.72        4.61      2.75 o 
  -4   1  13        0.74        0.46      0.47 o 
  -3   1  13        0.52        2.58      1.89 o 
  -2   1  13        5.57        8.37      4.50 o 
  -1   1  13       75.46       76.14      3.26 o 
   0   1  13        6.56        6.09      5.09 o 
   1   1  13       13.81       16.70      3.21 o 
   2   1  13        0.01        0.10      0.46 o 
   3   1  13        0.12        0.19      0.89 o 
  -4   2  13       21.64       22.00      2.25 o 
  -3   2  13       15.39       19.42      4.31 o 
  -2   2  13        3.72        5.90      3.97 o 
  -1   2  13        1.81        1.83      0.18 o 
   0   2  13        9.97       12.99      1.64 o 
   1   2  13        1.78        3.17      1.99 o 
   2   2  13        1.47        2.49      1.76 o 
   3   2  13        0.42        0.55      0.55 o 
  -4   3  13        2.25        2.12      1.47 o 
  -3   3  13        2.08        4.21      3.25 o 
  -2   3  13      126.11      143.59     16.89 o 
  -1   3  13       21.19       23.06      4.31 o 
   0   3  13       22.70       25.98      2.66 o 
   1   3  13        3.48        3.62      3.11 o 
   2   3  13       10.47        9.38      0.91 o 
   3   3  13        0.20        0.32      0.46 o 
  -4   4  13       39.43       37.18      6.92 o 
  -3   4  13       47.00       45.09      2.77 o 
  -2   4  13        0.52        0.67      0.44 o 
  -1   4  13      254.55      242.02      2.39 o 
   0   4  13       40.56       39.82      8.53 o 
   1   4  13        2.62        2.13      0.62 o 
   2   4  13        5.95        5.05      1.01 o 
  -4   5  13        8.13       10.00      0.18 o 
  -3   5  13        0.68        0.53      0.46 o 
  -2   5  13       27.52       28.52      4.45 o 
  -1   5  13       17.45       18.23      5.14 o 
   0   5  13        2.14        3.27      2.05 o 
   1   5  13        3.94        4.71      2.67 o 
   2   5  13        0.18        0.33      0.60 o 
  -3   6  13       18.41       19.23      4.17 o 
  -2   6  13        2.49        2.38      2.01 o 
  -1   6  13        3.91        5.69      5.05 o 
   0   6  13        0.62        0.95      0.53 o 
   1   6  13        2.85        4.38      3.26 o 
  -3   7  13        0.46        1.12      0.72 o 
  -2   7  13        1.46        3.37      2.33 o 
  -1   7  13        1.65        2.75      2.29 o 
   0   7  13        1.28        2.00      1.00 o 
   1   7  13        1.12        2.11      1.93 o 
  -2   8  13        0.05        0.28      0.18 o 
  -1   8  13       10.84       10.82     12.75 o 
   0   8  13       10.00        9.57      3.68 o 
  -2  -7  14        1.15        0.86      0.87 o 
  -1  -7  14        6.76        8.83      2.16 o 
   0  -7  14        0.17        0.33      0.23 o 
   1  -7  14        6.34        6.97      6.42 o 
  -2  -6  14        5.78        6.42      4.89 o 
  -1  -6  14        4.93        8.90      5.80 o 
   0  -6  14        4.36        5.01      3.85 o 
   1  -6  14       31.71       33.35      6.38 o 
  -3  -5  14        2.19        3.06      2.13 o 
  -2  -5  14        0.82        1.65      0.37 o 
  -1  -5  14        3.83        5.52      3.08 o 
   0  -5  14       90.46       88.84      6.83 o 
   1  -5  14        8.91        9.35      6.71 o 
   2  -5  14        2.35        3.57      2.43 o 
  -3  -4  14       20.92       19.92      0.64 o 
  -2  -4  14        7.00        5.61      3.83 o 
  -1  -4  14        0.16        0.08      0.91 o 
   0  -4  14        6.37       11.29      3.45 o 
   1  -4  14        3.12        2.93      0.90 o 
   2  -4  14        9.24        7.34      7.72 o 
  -3  -3  14       15.65       16.29      5.46 o 
  -2  -3  14        4.07        4.41      2.12 o 
  -1  -3  14        4.42        7.70      5.43 o 
   0  -3  14        0.00        0.00      0.91 o 
   1  -3  14        0.09        0.42      0.60 o 
   2  -3  14        0.73        1.44      1.15 o 
  -4  -2  14        0.68        1.78      0.98 o 
  -3  -2  14        0.03        0.11      0.88 o 
  -2  -2  14        0.01        0.11      0.23 o 
  -1  -2  14       19.01       23.07      4.18 o 
   0  -2  14        4.93        5.60      0.96 o 
   1  -2  14        2.79        4.11      3.19 o 
   2  -2  14        0.22        0.37      0.28 o 
  -4  -1  14        4.14        4.07      4.76 o 
  -3  -1  14       12.20       13.45      1.56 o 
  -2  -1  14        5.84        7.79      6.09 o 
  -1  -1  14        4.35        6.21      5.43 o 
   0  -1  14        0.73        1.33      0.81 o 
   1  -1  14        0.03        0.17      0.64 o 
   2  -1  14        1.77        2.20      1.93 o 
  -4   0  14        3.80        2.31      0.69 o 
  -3   0  14        1.78        3.58      2.29 o 
  -2   0  14       19.25       17.13      4.45 o 
  -1   0  14        0.46        0.65      1.19 o 
   0   0  14        0.01        0.00      0.80 o 
   1   0  14        1.94        2.88      2.01 o 
   2   0  14       12.89       13.21      0.92 o 
  -4   1  14        1.26        1.95      1.11 o 
  -3   1  14        4.03        4.49      1.16 o 
  -2   1  14        0.17        0.56      0.50 o 
  -1   1  14        0.87        1.75      1.61 o 
   0   1  14        3.50        4.63      2.00 o 
   1   1  14        2.23        2.66      2.11 o 
   2   1  14        0.00        0.10      0.41 o 
  -4   2  14        3.10        3.73      1.97 o 
  -3   2  14        6.52        8.18      3.06 o 
  -2   2  14        0.56        1.07      2.61 o 
  -1   2  14        2.41        3.86      2.56 o 
   0   2  14       18.72       24.66      6.71 o 
   1   2  14        1.08        1.47      1.10 o 
   2   2  14        5.59        6.36      2.88 o 
  -4   3  14        0.31        1.65      1.19 o 
  -3   3  14        1.27        1.80      1.00 o 
  -2   3  14       31.72       39.66      5.67 o 
  -1   3  14        0.46        1.00      0.63 o 
   0   3  14       15.95       16.14      5.69 o 
   1   3  14        1.78        2.20      1.93 o 
   2   3  14        0.86        1.12      0.72 o 
  -3   4  14       11.83       16.66      2.34 o 
  -2   4  14        3.42        5.29      3.11 o 
  -1   4  14        7.67        7.86      1.97 o 
   0   4  14        1.15        1.38      1.47 o 
   1   4  14        0.00        0.09      0.92 o 
   2   4  14        0.38        0.68      0.55 o 
  -3   5  14        1.50        3.33      2.22 o 
  -2   5  14        0.54        1.41      0.85 o 
  -1   5  14        2.82        4.22      3.58 o 
   0   5  14        7.27        7.34      8.44 o 
   1   5  14        1.82        2.89      1.54 o 
  -2   6  14       32.69       30.18      0.64 o 
  -1   6  14        3.48        4.59      3.76 o 
   0   6  14        0.40        0.73      0.55 o 
  -1   7  14        1.27        1.74      1.28 o 
  -1  -6  15       17.24       26.79      7.98 o 
   0  -6  15       15.93       19.72      4.86 o 
  -2  -5  15       35.97       40.72      3.59 o 
  -1  -5  15        2.18        2.81      1.36 o 
   0  -5  15       50.77       48.85      5.66 o 
   1  -5  15       10.48       10.98      7.59 o 
  -2  -4  15        3.05        3.06      2.02 o 
  -1  -4  15       17.45       22.23      5.82 o 
   0  -4  15        0.38        0.23      0.18 o 
   1  -4  15        0.19        0.88      0.55 o 
  -3  -3  15        1.31        1.91      1.17 o 
  -2  -3  15       11.10       10.69      2.84 o 
  -1  -3  15        1.94        3.59      2.36 o 
   0  -3  15        7.76        7.26      5.13 o 
   1  -3  15        1.30        2.00      1.52 o 
  -3  -2  15        0.89        0.77      0.45 o 
  -2  -2  15        2.28        4.71      3.25 o 
  -1  -2  15        0.11        0.11      0.18 o 
   0  -2  15        0.49        0.66      0.83 o 
   1  -2  15        2.30        2.61      2.23 o 
   2  -2  15        0.72        1.19      0.92 o 
  -3  -1  15        0.05        0.00      0.85 o 
  -2  -1  15       15.22       16.42      3.08 o 
  -1  -1  15        0.00        0.06      0.91 o 
   0  -1  15       10.10       11.55      8.70 o 
   1  -1  15        0.03        0.11      0.23 o 
   2  -1  15        2.87        4.22      3.67 o 
  -3   0  15        6.81        8.11      3.24 o 
  -2   0  15       14.34       19.24      3.91 o 
  -1   0  15        0.12        0.55      0.60 o 
   0   0  15        0.17        0.21      0.73 o 
   1   0  15        4.39        4.31      5.50 o 
   2   0  15        0.81        1.10      0.83 o 
  -3   1  15       17.58       16.97      5.51 o 
  -2   1  15        4.65        8.74      5.13 o 
  -1   1  15        5.23        7.32      3.25 o 
   0   1  15        0.56        0.71      0.32 o 
   1   1  15        0.44        0.92      0.64 o 
  -3   2  15        3.26        4.25      2.03 o 
  -2   2  15       23.15       23.24      2.80 o 
  -1   2  15        1.58        3.12      2.12 o 
   0   2  15       14.27       15.96      3.21 o 
   1   2  15       31.92       28.07     10.92 o 
  -3   3  15        0.34        0.10      0.55 o 
  -2   3  15        2.85        2.71      2.01 o 
  -1   3  15        7.58       10.50      7.53 o 
   0   3  15       48.94       54.50      8.26 o 
   1   3  15       14.98       19.45      5.87 o 
  -2   4  15        7.24        7.98      3.02 o 
  -1   4  15        0.91        1.56      1.19 o 
   0   4  15       69.65       61.20      4.40 o 
   1   4  15        9.70       10.00     10.37 o 
  -2   5  15        7.83        7.78      3.88 o 
  -1   5  15        3.33        4.77      4.04 o 
   0   5  15        0.00        0.00      0.92 o 
  -1  -4  16        1.61        3.12      3.03 o 
  -2  -3  16        0.12        0.37      0.28 o 
  -1  -3  16        5.71        6.78      5.09 o 
   0  -3  16        8.03        8.93      2.58 o 
  -2  -2  16        5.06        5.60      5.96 o 
  -1  -2  16        7.01        5.59      0.92 o 
   0  -2  16       10.92       12.74      1.28 o 
  -2  -1  16        0.08        0.20      0.46 o 
  -1  -1  16       16.48       19.35      7.17 o 
   0  -1  16        2.09        2.72      1.30 o 
   1  -1  16        0.10        0.09      0.09 o 
  -2   0  16        0.23        0.42      1.01 o 
  -1   0  16        2.62        2.59      0.80 o 
   0   0  16        2.42        3.50      3.03 o 
   1   0  16        3.77        3.76      4.31 o 
  -2   1  16        1.94        3.02      1.93 o 
  -1   1  16        0.00        0.06      0.90 o 
   0   1  16        4.44        5.80      5.10 o 
  -2   2  16        0.19        0.73      1.33 o 
  -1   2  16        3.97        4.04      3.64 o 
   0   2  16        0.30        0.64      0.55 o 
  -1   3  16        0.87        2.00      1.26 o 
   0   3  16        6.38        8.16      7.80 o 
                                                 
